# Supplementary material for: Metagenomic analysis of the human gut virome reveals functional signatures and viral stability across hospitalized and non-hospitalized diarrheal and non-diarrheal individuals
Source: Gut Pathog. 2026 Feb 22;18:17. doi: 10.1186/s13099-026-00811-x (PMC12927239; doi:10.1186/s13099-026-00811-x)
Supplement: Supplementary file 1 — Supplementary Material 1 [file 13099_2026_811_MOESM1_ESM.xlsx]

## Sheet: Hoja1
Sample	Treatment	kegg_hit	pfam_hits	level 1	level 2	viral_id	viral_hit	viral_RBH	viral_identity	viral_bitScore	viral_eVal	peptidase_id	peptidase_family	peptidase_hit	peptidase_RBH	peptidase_identity	peptidase_bitScore	peptidase_eVal
C11	Non-diarrheic	2,5-diketo-D-gluconate reductase A [EC:1.1.1.346]	Aldo/keto reductase family [PF00248.26]	Metabolism	Metabolism of cofactors and vitamins	YP_010803955.1	YP_010803955.1 aldo/keto reductase [Fadolivirus algeromassiliense]	False	0.304	113.0	1.05e-26
U09	ICU	2-dehydro-3-deoxyphosphooctonate aldolase (KDO 8-P synthase) [EC:2.5.1.55]	DAHP synthetase I family [PF00793.25]	Metabolism	Aminoacid metabolism	YP_010803831.1	YP_010803831.1 3-deoxy-8-phosphooctulonate synthase [Fadolivirus algeromassiliense]	False	0.482	228.0	1.29e-65
H03	Non-ICU	3,4-dihydroxy 2-butanone 4-phosphate synthase / GTP cyclohydrolase II [EC:4.1.99.12 3.5.4.25]	3,4-dihydroxy-2-butanone 4-phosphate synthase [PF00926.24]; GTP cyclohydrolase II [PF00925.25]	Metabolism	Nucleotide metabolism	YP_009448872.1	YP_009448872.1 Bi-functional 3,4-dihydroxy-2-butanone 4-phosphate synthase/GTP cyclohydrolase II protein (RibA+RibB+RibH) [Orpheovirus IHUMI-LCC2]	False	0.383	269.0	9.472e-75
U09	ICU	3,4-dihydroxy 2-butanone 4-phosphate synthase / GTP cyclohydrolase II [EC:4.1.99.12 3.5.4.25]	3,4-dihydroxy-2-butanone 4-phosphate synthase [PF00926.24]; GTP cyclohydrolase II [PF00925.25]	Metabolism	Nucleotide metabolism	YP_009448872.1	YP_009448872.1 Bi-functional 3,4-dihydroxy-2-butanone 4-phosphate synthase/GTP cyclohydrolase II protein (RibA+RibB+RibH) [Orpheovirus IHUMI-LCC2]	False	0.392	240.0	1.845e-65
U06	ICU	3-dehydroquinate dehydratase I [EC:4.2.1.10]	Type I 3-dehydroquinase [PF01487.20]	Metabolism	Aminoacid metabolism	YP_009003406.1	YP_009003406.1 type I 3-dehydroquinate dehydratase [Streptococcus thermophilus DSM 20617]	False	0.322	115.0	4.41e-12
C14	Non-diarrheic	3-dehydroquinate synthase [EC:4.2.3.4]	3-dehydroquinate synthase [PF01761.25]; Iron-containing alcohol dehydrogenase [PF13685.11]	Metabolism	Aminoacid metabolism	YP_009172801.1	YP_009172801.1 hypothetical protein AP053_gp041 [Ostreococcus mediterraneus virus 1]	False	0.385	130.0	3.014e-28
C05	Non-diarrheic	3-dehydroquinate synthase [EC:4.2.3.4]	3-dehydroquinate synthase [PF01761.25]; Iron-containing alcohol dehydrogenase [PF13685.11]	Metabolism	Aminoacid metabolism	YP_004061676.1	YP_004061676.1 hypothetical protein OlV1_043 [Ostreococcus lucimarinus virus 1]	False	0.355	120.0	5.709e-13
U07	ICU	3-dehydroquinate synthase [EC:4.2.3.4]	3-dehydroquinate synthase [PF01761.25]; Iron-containing alcohol dehydrogenase [PF13685.11]	Metabolism	Aminoacid metabolism	YP_009172801.1	YP_009172801.1 hypothetical protein AP053_gp041 [Ostreococcus mediterraneus virus 1]	False	0.34	113.0	2.667e-09
C05	Non-diarrheic	3-deoxy-7-phosphoheptulonate synthase [EC:2.5.1.54]	DAHP synthetase I family [PF00793.25]	Metabolism	Aminoacid metabolism	YP_010093265.1	YP_010093265.1 phospho-2-dehydro-3-deoxyheptonate aldolase [Shigella phage phi25-307]	False	0.38	213.0	2.402e-56
H12	Non-ICU	3-deoxy-7-phosphoheptulonate synthase [EC:2.5.1.54]	DAHP synthetase I family [PF00793.25]	Metabolism	Aminoacid metabolism	YP_010090929.1	YP_010090929.1 phospho-2-dehydro-3-deoxyheptonate aldolase [Escherichia phage EcS1]	False	0.367	201.0	3.002e-52
H06	Non-ICU	3-deoxy-7-phosphoheptulonate synthase [EC:2.5.1.54]	DAHP synthetase I family [PF00793.25]	Metabolism	Aminoacid metabolism	YP_010093265.1	YP_010093265.1 phospho-2-dehydro-3-deoxyheptonate aldolase [Shigella phage phi25-307]	False	0.38	213.0	1.821e-56
C09	Non-diarrheic	3-deoxy-D-manno-octulosonate 8-phosphate phosphatase (KDO 8-P phosphatase) [EC:3.1.3.45]	haloacid dehalogenase-like hydrolase [PF08282.17]; Haloacid dehalogenase-like hydrolase [PF13419.11]	Metabolism	Nucleotide metabolism	YP_010803834.1	YP_010803834.1 bifunctional protein 3-deoxy-D-manno-octulosonate 8-phosphate phosphatase/sugar isomerase (SIS) [Fadolivirus algeromassiliense]	False	0.387	101.0	2.518e-20
C13	Non-diarrheic	3-deoxy-D-manno-octulosonate 8-phosphate phosphatase (KDO 8-P phosphatase) [EC:3.1.3.45]	haloacid dehalogenase-like hydrolase [PF08282.17]; Haloacid dehalogenase-like hydrolase [PF13419.11]	Metabolism	Nucleotide metabolism	YP_010803834.1	YP_010803834.1 bifunctional protein 3-deoxy-D-manno-octulosonate 8-phosphate phosphatase/sugar isomerase (SIS) [Fadolivirus algeromassiliense]	False	0.39	102.0	9.855e-21
C07	Non-diarrheic	3-deoxy-manno-octulosonate cytidylyltransferase (CMP-KDO synthetase) [EC:2.7.7.38]	Cytidylyltransferase [PF02348.24]; MobA-like NTP transferase domain [PF12804.12]	Metabolism	Aminoacid metabolism	YP_010803833.1	YP_010803833.1 3-deoxy-D-manno-octulosonate cytidylyltransferase [Fadolivirus algeromassiliense]	False	0.369	150.0	3.363e-36
C07	Non-diarrheic	3-oxoacyl-[acyl-carrier protein] reductase [EC:1.1.1.100]	Enoyl-(Acyl carrier protein) reductase [PF13561.11]; short chain dehydrogenase [PF00106.30]	Metabolism	Metabolism of cofactors and vitamins	YP_803294.1	YP_803294.1 FabG-like 3-oxoacyl-(acyl-carrier-protein) reductase [Trichoplusia ni ascovirus 2c]	False	0.308	116.0	1.454e-11
C01	Non-diarrheic	6-pyruvoyltetrahydropterin/6-carboxytetrahydropterin synthase [EC:4.2.3.12 4.1.2.50]	6-pyruvoyl tetrahydropterin synthase [PF01242.24]	Metabolism	Metabolism of cofactors and vitamins	YP_004306891.1	YP_004306891.1 QueD-like 6-pyruvoyl-tetrahydropterin synthase [Streptococcus phage Dp-1]	False	0.337	72.0	6.602e-11
C08	Non-diarrheic	7-cyano-7-deazaguanine reductase [EC:1.7.1.13]	QueF-like protein [PF14489.11]	Metabolism	Metabolism of cofactors and vitamins	YP_004306889.1	YP_004306889.1 GTP cyclohydrolase [Streptococcus phage Dp-1]	False	0.657	192.0	1.424e-52
C01	Non-diarrheic	7-cyano-7-deazaguanine reductase [EC:1.7.1.13]	QueF-like protein [PF14489.11]; Nitrile reductase, 7-cyano-7-deazaguanine-reductase N-term [PF14819.11]	Metabolism	Metabolism of cofactors and vitamins	YP_004306889.1	YP_004306889.1 GTP cyclohydrolase [Streptococcus phage Dp-1]	False	0.749	207.0	1.664e-57
C13	Non-diarrheic	7-cyano-7-deazaguanine reductase [EC:1.7.1.13]	QueF-like protein [PF14489.11]	Metabolism	Metabolism of cofactors and vitamins	YP_004306889.1	YP_004306889.1 GTP cyclohydrolase [Streptococcus phage Dp-1]	False	0.664	195.0	2.144e-53
C03	Non-diarrheic	8-amino-7-oxononanoate synthase [EC:2.3.1.47]	Aminotransferase class I and II [PF00155.26]; Orn/Lys/Arg decarboxylase, major domain [PF01276.25]; Cys/Met metabolism PLP-dependent enzyme [PF01053.25]	Metabolism	Aminoacid metabolism	YP_002296164.1	YP_002296164.1 putative serine palmitoyltransferase [Emiliania huxleyi virus 86]	False	0.316	173.0	5.651e-42	MER0501945	U32	MER0501945 - family U32 unassigned peptidases (Chthonomonas calidirosea) [U32.UPW]#U32#{peptidase unit: 148-232}~source YP_008089209~	False	0.563	90.0	1.603e-14
H12	Non-ICU	acetolactate synthase I/II/III large subunit [EC:2.2.1.6]	Thiamine pyrophosphate enzyme, C-terminal TPP binding domain [PF02775.26]; Thiamine pyrophosphate enzyme, central domain [PF00205.27]; Thiamine pyrophosphate enzyme, N-terminal TPP binding domain [PF02776.23]	Metabolism	Aminoacid metabolism	YP_004061916.1	YP_004061916.1 hypothetical protein MpV1_033c [Micromonas sp. RCC1109 virus MpV1]	True	0.388	386.0	1.56e-114
U02	ICU	acetolactate synthase I/II/III large subunit [EC:2.2.1.6]	Thiamine pyrophosphate enzyme, central domain [PF00205.27]; Thiamine pyrophosphate enzyme, N-terminal TPP binding domain [PF02776.23]; Thiamine pyrophosphate enzyme, C-terminal TPP binding domain [PF02775.26]	Metabolism	Aminoacid metabolism	YP_009173045.1	YP_009173045.1 hypothetical protein AP054_gp033 [Ostreococcus lucimarinus virus 7]	False	0.307	246.0	1.158e-64
C05	Non-diarrheic	adenosylhomocysteinase [EC:3.13.2.1]	S-adenosyl-L-homocysteine hydrolase, NAD binding domain [PF00670.26]; S-adenosyl-L-homocysteine hydrolase [PF05221.22]	Metabolism	Aminoacid metabolism	YP_008438720.1	YP_008438720.1 Formate/glycerate dehydrogenase [Pandoravirus salinus]	False	0.315	208.0	4.731e-53
C13	Non-diarrheic	adenylosuccinate lyase [EC:4.3.2.2]	Lyase [PF00206.25]; Adenylosuccinate lyase C-terminus [PF10397.14]	Metabolism	Energy metabolism	YP_010803877.1	YP_010803877.1 adenylsuccinate lyase [Fadolivirus algeromassiliense]	False	0.394	311.0	6.912e-88
C14	Non-diarrheic	adenylosuccinate lyase [EC:4.3.2.2]	Lyase [PF00206.25]; Adenylosuccinate lyase C-terminus [PF10397.14]	Metabolism	Energy metabolism	YP_010803877.1	YP_010803877.1 adenylsuccinate lyase [Fadolivirus algeromassiliense]	False	0.393	310.0	1.757e-87
H08	Non-ICU	adenylosuccinate lyase [EC:4.3.2.2]	Lyase [PF00206.25]; Adenylosuccinate lyase C-terminus [PF10397.14]	Metabolism	Energy metabolism	YP_010803877.1	YP_010803877.1 adenylsuccinate lyase [Fadolivirus algeromassiliense]	False	0.42	335.0	4.166e-96
U01	ICU	adenylosuccinate lyase [EC:4.3.2.2]	Lyase [PF00206.25]; Adenylosuccinate lyase C-terminus [PF10397.14]	Metabolism	Energy metabolism	YP_010803877.1	YP_010803877.1 adenylsuccinate lyase [Fadolivirus algeromassiliense]	False	0.4	314.0	8.111e-89
C11	Non-diarrheic	alanine dehydrogenase [EC:1.4.1.1]	Alanine dehydrogenase/PNT, C-terminal domain [PF01262.26]; Alanine dehydrogenase/PNT, N-terminal domain [PF05222.20]	Metabolism	Energy metabolism	YP_010669068.1	YP_010669068.1 hypothetical protein PQC09_gp053 [Synechococcus phage S-N03]	False	0.5	331.0	2.11e-99
C14	Non-diarrheic	alanine dehydrogenase [EC:1.4.1.1]	Alanine dehydrogenase/PNT, C-terminal domain [PF01262.26]; Alanine dehydrogenase/PNT, N-terminal domain [PF05222.20]	Metabolism	Energy metabolism	YP_010669068.1	YP_010669068.1 hypothetical protein PQC09_gp053 [Synechococcus phage S-N03]	False	0.498	332.0	6.02e-100
C10	Non-diarrheic	anaerobic dimethyl sulfoxide reductase subunit A [EC:1.8.5.3]	Molybdopterin oxidoreductase [PF00384.27]; Molydopterin dinucleotide binding domain [PF01568.26]; Molybdopterin oxidoreductase Fe4S4 domain [PF04879.21]	Metabolism	Metabolism of cofactors and vitamins	YP_009624969.1	YP_009624969.1 dimethyl sulfoxide reductase DmsA [Escherichia phage RCS47]	True	0.511	748.0	6.06e-220
C09	Non-diarrheic	aspartate carbamoyltransferase catalytic subunit [EC:2.1.3.2]	Aspartate/ornithine carbamoyltransferase, Asp/Orn binding domain [PF00185.29]; Aspartate/ornithine carbamoyltransferase, carbamoyl-P binding domain [PF02729.26]	Metabolism	Nucleotide metabolism	YP_009325590.1	YP_009325590.1 Aspartate carbamoyltransferase [Only Syngen Nebraska virus 5]	False	0.464	210.0	1.086e-56
H05	Non-ICU	aspartate carbamoyltransferase catalytic subunit [EC:2.1.3.2]	Aspartate/ornithine carbamoyltransferase, carbamoyl-P binding domain [PF02729.26]; Aspartate/ornithine carbamoyltransferase, Asp/Orn binding domain [PF00185.29]	Metabolism	Nucleotide metabolism	NP_048517.1	NP_048517.1 Aspartate transcarbamylase [Paramecium bursaria Chlorella virus 1]	False	0.442	235.0	1.518e-64
C14	Non-diarrheic	ATP-dependent Clp protease ATP-binding subunit ClpB	AAA domain (Cdc48 subfamily) [PF07724.19]; AAA lid domain [PF17871.6]; C-terminal, D2-small domain, of ClpB protein [PF10431.14]; AAA domain (dynein-related subfamily) [PF07728.19]; Sigma-54 interaction domain [PF00158.31]; ATPase domain predominantly from Archaea [PF01637.23]; ATPase family associated with various cellular activities (AAA) [PF00004.34]; Bacterial TniB protein [PF05621.16]; AAA d…	Genetic information processing	Folding, sorting and degradation	YP_006987334.1	YP_006987334.1 ATP-dependent protease [Cronobacter phage vB_CsaM_GAP32]	False	0.37	438.0	7.114e-126
C14	Non-diarrheic	ATP-dependent Clp protease ATP-binding subunit ClpC	AAA domain (Cdc48 subfamily) [PF07724.19]; AAA lid domain [PF17871.6]; C-terminal, D2-small domain, of ClpB protein [PF10431.14]; AAA domain (dynein-related subfamily) [PF07728.19]; Torsin [PF06309.16]; ATPase family associated with various cellular activities (AAA) [PF00004.34]; Sigma-54 interaction domain [PF00158.31]; ATPase domain predominantly from Archaea [PF01637.23]; Clp amino terminal do…	Genetic information processing	Folding, sorting and degradation	YP_010679028.1	YP_010679028.1 porphyrin biosynthesis [Pseudomonas phage vB_PaeM_PA5oct]	True	0.417	466.0	1.955e-135
C06	Non-diarrheic	ATP-dependent RNA helicase RhlE [EC:5.6.2.7]	DEAD/DEAH box helicase [PF00270.34]; Helicase conserved C-terminal domain [PF00271.36]; Type III restriction enzyme, res subunit [PF04851.20]	Genetic information processing	Transcription	YP_010796805.1	YP_010796805.1 putative RNA helicase [Diachasmimorpha longicaudata entomopoxvirus]	False	0.38	238.0	1.162e-63	MER0295850	C26	MER0295850 - family C26 non-peptidase homologues (Nematostella vectensis) [C26.UNW]#C26#{peptidase unit: 61-329}~source XP_001621066~	False	0.466	64.0	3.006e-06
U04	ICU	ATP-dependent RNA helicase RhlE [EC:5.6.2.7]	DEAD/DEAH box helicase [PF00270.34]; Helicase conserved C-terminal domain [PF00271.36]; Type III restriction enzyme, res subunit [PF04851.20]	Genetic information processing	Transcription	YP_010796805.1	YP_010796805.1 putative RNA helicase [Diachasmimorpha longicaudata entomopoxvirus]	False	0.38	238.0	1.162e-63	MER0295850	C26	MER0295850 - family C26 non-peptidase homologues (Nematostella vectensis) [C26.UNW]#C26#{peptidase unit: 61-329}~source XP_001621066~	False	0.466	64.0	3.006e-06
C13	Non-diarrheic	bacitracin transport system ATP-binding protein	ABC transporter [PF00005.32]	Environmental information processing	Membrane transport	YP_004957306.1	YP_004957306.1 ABC transporter [Planktothrix phage PaV-LD]	False	0.364	131.0	1.112e-29
H12	Non-ICU	bacitracin transport system ATP-binding protein	ABC transporter [PF00005.32]	Environmental information processing	Membrane transport	YP_004957306.1	YP_004957306.1 ABC transporter [Planktothrix phage PaV-LD]	False	0.39	135.0	6.569e-31
H10	Non-ICU	bacitracin transport system ATP-binding protein	ABC transporter [PF00005.32]	Environmental information processing	Membrane transport	YP_004957306.1	YP_004957306.1 ABC transporter [Planktothrix phage PaV-LD]	False	0.405	145.0	1.576e-34
H05	Non-ICU	bacitracin transport system ATP-binding protein	ABC transporter [PF00005.32]	Environmental information processing	Membrane transport	YP_004957306.1	YP_004957306.1 ABC transporter [Planktothrix phage PaV-LD]	False	0.383	135.0	6.788e-18
U07	ICU	bacitracin transport system ATP-binding protein	ABC transporter [PF00005.32]	Environmental information processing	Membrane transport	YP_004957306.1	YP_004957306.1 ABC transporter [Planktothrix phage PaV-LD]	False	0.385	134.0	1.305e-30
U07	ICU	bacitracin transport system ATP-binding protein	ABC transporter [PF00005.32]	Environmental information processing	Membrane transport	YP_004957306.1	YP_004957306.1 ABC transporter [Planktothrix phage PaV-LD]	False	0.374	130.0	2.069e-29
U06	ICU	bacitracin transport system ATP-binding protein	ABC transporter [PF00005.32]	Environmental information processing	Membrane transport	YP_004957306.1	YP_004957306.1 ABC transporter [Planktothrix phage PaV-LD]	False	0.403	145.0	2.841e-34
U02	ICU	bacitracin transport system ATP-binding protein	ABC transporter [PF00005.32]	Environmental information processing	Membrane transport	YP_004957306.1	YP_004957306.1 ABC transporter [Planktothrix phage PaV-LD]	False	0.379	133.0	3.21e-17
U01	ICU	bacitracin transport system ATP-binding protein	ABC transporter [PF00005.32]	Environmental information processing	Membrane transport	YP_004957306.1	YP_004957306.1 ABC transporter [Planktothrix phage PaV-LD]	False	0.359	131.0	1.516e-29
U01	ICU	bacitracin transport system ATP-binding protein	ABC transporter [PF00005.32]	Environmental information processing	Membrane transport	YP_004957306.1	YP_004957306.1 ABC transporter [Planktothrix phage PaV-LD]	False	0.36	133.0	3.21e-17
U04	ICU	beta-glucosidase [EC:3.2.1.21]	Glycosyl hydrolase family 1 [PF00232.23]; Cellulase (glycosyl hydrolase family 5) [PF00150.23]	Metabolism	Carbohydrate metabolism	YP_010801995.1	YP_010801995.1 beta-galactosidase [Acanthamoeba castellanii medusavirus]	False	0.317	223.0	3.234e-58
U04	ICU	carbamoyl-phosphate synthase small subunit [EC:6.3.5.5]	Carbamoyl-phosphate synthase small chain, CPSase domain [PF00988.27]; Glutamine amidotransferase class-I [PF00117.33]; Peptidase C26 [PF07722.18]	Metabolism	Aminoacid metabolism	YP_008059249.1	YP_008059249.1 carbamoyl phosphate synthase small subunit [Halogranum tailed virus 1]	False	0.338	191.0	1.41e-51	MER0442046	C26	MER0442046 - family C26 unassigned peptidases (Bacteroides sp. 2_1_16) [C26.UPW]#C26#{peptidase unit: 15-364}~source ZP_06092843~	True	0.937	689.0	1.511e-207
C10	Non-diarrheic	CDP-4-dehydro-6-deoxyglucose reductase, E1 [EC:1.17.1.1]	DegT/DnrJ/EryC1/StrS aminotransferase family [PF01041.22]; Aminotransferase class-V [PF00266.24]; Cys/Met metabolism PLP-dependent enzyme [PF01053.25]	Metabolism	Metabolism of cofactors and vitamins	YP_003212865.1	YP_003212865.1 aminotransferase [Ostreococcus tauri virus 1]	False	0.314	198.0	1.024e-49
C04	Non-diarrheic	CDP-4-dehydro-6-deoxyglucose reductase, E1 [EC:1.17.1.1]	DegT/DnrJ/EryC1/StrS aminotransferase family [PF01041.22]; Cys/Met metabolism PLP-dependent enzyme [PF01053.25]; Beta-eliminating lyase [PF01212.26]	Metabolism	Metabolism of cofactors and vitamins	YP_003212865.1	YP_003212865.1 aminotransferase [Ostreococcus tauri virus 1]	False	0.308	197.0	1.354e-49
U01	ICU	CDP-4-dehydro-6-deoxyglucose reductase, E1 [EC:1.17.1.1]	DegT/DnrJ/EryC1/StrS aminotransferase family [PF01041.22]; Cys/Met metabolism PLP-dependent enzyme [PF01053.25]; Beta-eliminating lyase [PF01212.26]	Metabolism	Metabolism of cofactors and vitamins	YP_003212865.1	YP_003212865.1 aminotransferase [Ostreococcus tauri virus 1]	False	0.317	199.0	2.775e-37
C12	Non-diarrheic	cell division protease FtsH [EC:3.4.24.-]	Peptidase family M41 [PF01434.23]; ATPase family associated with various cellular activities (AAA) [PF00004.34]; AAA domain (dynein-related subfamily) [PF07728.19]; AAA+ lid domain [PF17862.6]; Holliday junction DNA helicase RuvB P-loop domain [PF05496.17]; TIP49 P-loop domain [PF06068.18]; AAA domain (Cdc48 subfamily) [PF07724.19]	Cellular processes	Cell growth and death	YP_007676316.1	YP_007676316.1 ATP-dependent metalloprotease FtsH [Micromonas pusilla virus 12T]	True	0.467	368.0	2.931e-104	MER0417925	M41	MER0417925 - YME1L1 g.p. ({Homo sapiens}) and similar (Tarsius syrichta) [M41.026]#M41#{peptidase unit: 304-447, 534-759}~source ENSTSYP00000007435~	False	0.344	248.0	9.954e-64
H05	Non-ICU	cell division protease FtsH [EC:3.4.24.-]	Peptidase family M41 [PF01434.23]; ATPase family associated with various cellular activities (AAA) [PF00004.34]; AAA domain (dynein-related subfamily) [PF07728.19]; Holliday junction DNA helicase RuvB P-loop domain [PF05496.17]; TIP49 P-loop domain [PF06068.18]; AAA+ lid domain [PF17862.6]; Magnesium chelatase, subunit ChlI [PF01078.26]; AAA domain [PF13207.11]; Bacterial DnaA ATPAse domain [PF00…	Cellular processes	Cell growth and death	YP_003212838.1	YP_003212838.1 hypothetical protein OTV1_014 [Ostreococcus tauri virus 1]	True	0.399	385.0	2.057e-111	MER0877229	M41	MER0877229 - family M41 unassigned peptidases (Ruminococcus sp. CAG:177) [M41.UPW]#M41#{peptidase unit: 375-604}~source R6HWB1~	True	0.902	435.0	4.643e-128
C07	Non-diarrheic	cell division transport system ATP-binding protein	ABC transporter [PF00005.32]	Environmental information processing	Membrane transport	YP_004957306.1	YP_004957306.1 ABC transporter [Planktothrix phage PaV-LD]	False	0.341	123.0	4.436e-27
C07	Non-diarrheic	cell division transport system ATP-binding protein	ABC transporter [PF00005.32]	Environmental information processing	Membrane transport	YP_004957306.1	YP_004957306.1 ABC transporter [Planktothrix phage PaV-LD]	False	0.356	122.0	4.795e-27
C10	Non-diarrheic	cell division transport system ATP-binding protein	ABC transporter [PF00005.32]	Environmental information processing	Membrane transport	YP_004957306.1	YP_004957306.1 ABC transporter [Planktothrix phage PaV-LD]	False	0.347	126.0	3.672e-28
C11	Non-diarrheic	cell division transport system ATP-binding protein	ABC transporter [PF00005.32]	Environmental information processing	Membrane transport	YP_004957306.1	YP_004957306.1 ABC transporter [Planktothrix phage PaV-LD]	False	0.364	139.0	3.029e-32
C11	Non-diarrheic	cell division transport system ATP-binding protein	ABC transporter [PF00005.32]	Environmental information processing	Membrane transport	YP_004957306.1	YP_004957306.1 ABC transporter [Planktothrix phage PaV-LD]	False	0.365	127.0	1.543e-28
C01	Non-diarrheic	cell division transport system ATP-binding protein	ABC transporter [PF00005.32]	Environmental information processing	Membrane transport	YP_004957306.1	YP_004957306.1 ABC transporter [Planktothrix phage PaV-LD]	False	0.393	143.0	4.282e-34
C01	Non-diarrheic	cell division transport system ATP-binding protein	ABC transporter [PF00005.32]; AAA ATPase domain [PF13175.11]	Environmental information processing	Membrane transport	YP_004957306.1	YP_004957306.1 ABC transporter [Planktothrix phage PaV-LD]	False	0.342	115.0	4.345e-23
C13	Non-diarrheic	cell division transport system ATP-binding protein	ABC transporter [PF00005.32]	Environmental information processing	Membrane transport	YP_004957306.1	YP_004957306.1 ABC transporter [Planktothrix phage PaV-LD]	False	0.378	134.0	1.724e-30
C13	Non-diarrheic	cell division transport system ATP-binding protein	ABC transporter [PF00005.32]	Environmental information processing	Membrane transport	YP_004957306.1	YP_004957306.1 ABC transporter [Planktothrix phage PaV-LD]	False	0.371	128.0	6.974e-29
C02	Non-diarrheic	cell division transport system ATP-binding protein	ABC transporter [PF00005.32]	Environmental information processing	Membrane transport	YP_004957306.1	YP_004957306.1 ABC transporter [Planktothrix phage PaV-LD]	False	0.347	119.0	9.333e-26
C02	Non-diarrheic	cell division transport system ATP-binding protein	ABC transporter [PF00005.32]	Environmental information processing	Membrane transport	YP_004957306.1	YP_004957306.1 ABC transporter [Planktothrix phage PaV-LD]	False	0.381	132.0	1.831e-30
C04	Non-diarrheic	cell division transport system ATP-binding protein	ABC transporter [PF00005.32]; AAA ATPase domain [PF13175.11]	Environmental information processing	Membrane transport	YP_004957306.1	YP_004957306.1 ABC transporter [Planktothrix phage PaV-LD]	False	0.376	131.0	1.566e-29
C05	Non-diarrheic	cell division transport system ATP-binding protein	ABC transporter [PF00005.32]	Environmental information processing	Membrane transport	YP_004957306.1	YP_004957306.1 ABC transporter [Planktothrix phage PaV-LD]	False	0.33	117.0	3.458e-25
H11	Non-ICU	cell division transport system ATP-binding protein	ABC transporter [PF00005.32]	Environmental information processing	Membrane transport	YP_004957306.1	YP_004957306.1 ABC transporter [Planktothrix phage PaV-LD]	False	0.4	142.0	1.264e-33
H02	Non-ICU	cell division transport system ATP-binding protein	ABC transporter [PF00005.32]	Environmental information processing	Membrane transport	YP_004957306.1	YP_004957306.1 ABC transporter [Planktothrix phage PaV-LD]	False	0.358	133.0	1.487e-30
U09	ICU	cell division transport system ATP-binding protein	ABC transporter [PF00005.32]	Environmental information processing	Membrane transport	YP_004957306.1	YP_004957306.1 ABC transporter [Planktothrix phage PaV-LD]	False	0.362	135.0	2.915e-18
U06	ICU	cell division transport system ATP-binding protein	ABC transporter [PF00005.32]	Environmental information processing	Membrane transport	YP_004957306.1	YP_004957306.1 ABC transporter [Planktothrix phage PaV-LD]	False	0.363	138.0	5.551e-32
U06	ICU	cell division transport system ATP-binding protein	ABC transporter [PF00005.32]	Environmental information processing	Membrane transport	YP_004957306.1	YP_004957306.1 ABC transporter [Planktothrix phage PaV-LD]	False	0.364	125.0	7.323e-28
U06	ICU	cell division transport system ATP-binding protein	ABC transporter [PF00005.32]	Environmental information processing	Membrane transport	YP_004957306.1	YP_004957306.1 ABC transporter [Planktothrix phage PaV-LD]	False	0.406	146.0	4.631e-35
U04	ICU	cell division transport system ATP-binding protein	ABC transporter [PF00005.32]	Environmental information processing	Membrane transport	YP_004957306.1	YP_004957306.1 ABC transporter [Planktothrix phage PaV-LD]	False	0.341	124.0	9.349e-28
U04	ICU	cell division transport system ATP-binding protein	ABC transporter [PF00005.32]	Environmental information processing	Membrane transport	YP_004957306.1	YP_004957306.1 ABC transporter [Planktothrix phage PaV-LD]	False	0.364	139.0	3.029e-32
U04	ICU	cell division transport system ATP-binding protein	ABC transporter [PF00005.32]	Environmental information processing	Membrane transport	YP_004957306.1	YP_004957306.1 ABC transporter [Planktothrix phage PaV-LD]	False	0.365	127.0	1.543e-28
U02	ICU	cell division transport system ATP-binding protein	ABC transporter [PF00005.32]	Environmental information processing	Membrane transport	YP_004957306.1	YP_004957306.1 ABC transporter [Planktothrix phage PaV-LD]	False	0.359	119.0	9.967e-14
U02	ICU	cell division transport system ATP-binding protein	ABC transporter [PF00005.32]	Environmental information processing	Membrane transport	YP_004957306.1	YP_004957306.1 ABC transporter [Planktothrix phage PaV-LD]	False	0.406	146.0	4.631e-35
U02	ICU	cell division transport system ATP-binding protein	ABC transporter [PF00005.32]	Environmental information processing	Membrane transport	YP_004957306.1	YP_004957306.1 ABC transporter [Planktothrix phage PaV-LD]	False	0.331	113.0	1.892e-23
C14	Non-diarrheic	choloylglycine hydrolase [EC:3.5.1.24]	Linear amide C-N hydrolases, choloylglycine hydrolase family [PF02275.23]	Metabolism	Lipid metabolism	YP_001498408.1	YP_001498408.1 hypothetical protein AR158_C327L [Paramecium bursaria Chlorella virus AR158]	False	0.317	105.0	4.285e-20	MER0914635	C59	MER0914635 - family C59 unassigned peptidases (Ruminococcus bicirculans) [C59.UPW]#C59#{peptidase unit: 2-307}~source W0U3I8~	True	0.964	623.0	3.034e-198
C14	Non-diarrheic	choloylglycine hydrolase [EC:3.5.1.24]	Linear amide C-N hydrolases, choloylglycine hydrolase family [PF02275.23]	Metabolism	Lipid metabolism	YP_009665355.1	YP_009665355.1 amindase [Paramecium bursaria Chlorella virus NYs1]	False	0.301	139.0	2.67e-18	MER0397544	C59	MER0397544 - penicillin V acylase precursor (Bacteroides fragilis) [C59.001]#C59#{peptidase unit: 24-337}~source EIK37923~	True	0.992	660.0	1.392e-210
C05	Non-diarrheic	chorismate synthase [EC:4.2.3.5]	Chorismate synthase [PF01264.26]	Metabolism	Aminoacid metabolism	YP_009430166.1	YP_009430166.1 Chorismate synthase [Pandoravirus dulcis]	False	0.382	231.0	4.374e-50
U07	ICU	chorismate synthase [EC:4.2.3.5]	Chorismate synthase [PF01264.26]	Metabolism	Aminoacid metabolism	YP_009482543.1	YP_009482543.1 Chorismate synthase [Pandoravirus neocaledonia]	False	0.41	254.0	5.517e-70
U02	ICU	chorismate synthase [EC:4.2.3.5]	Chorismate synthase [PF01264.26]	Metabolism	Aminoacid metabolism	YP_009482543.1	YP_009482543.1 Chorismate synthase [Pandoravirus neocaledonia]	False	0.45	293.0	1.199e-83
C13	Non-diarrheic	cysteine synthase [EC:2.5.1.47]	Pyridoxal-phosphate dependent enzyme [PF00291.30]	Metabolism	Aminoacid metabolism	YP_009900336.1	YP_009900336.1 cysM [Lactococcus phage phiQ1]	False	0.546	317.0	1.126e-92
U07	ICU	cysteine synthase [EC:2.5.1.47]	Pyridoxal-phosphate dependent enzyme [PF00291.30]	Metabolism	Aminoacid metabolism	YP_009900336.1	YP_009900336.1 cysM [Lactococcus phage phiQ1]	False	0.524	302.0	1.792e-87
U01	ICU	cytokinin riboside 5'-monophosphate phosphoribohydrolase [EC:3.2.2.-]	Possible lysine decarboxylase [PF03641.19]; SLOG cluster4 family [PF18306.6]	Metabolism	Nucleotide metabolism	YP_010106611.1	YP_010106611.1 hypothetical protein KNU92_gp021 [Enterococcus phage vipetofem]	False	0.395	108.0	8.08e-11
C05	Non-diarrheic	dTDP-4-amino-4,6-dideoxy-D-glucose/dTDP-4-amino-2,4-dideoxy-beta-L-xylose transaminase [EC:2.6.1.33 2.6.1.-]	DegT/DnrJ/EryC1/StrS aminotransferase family [PF01041.22]; Orn/Lys/Arg decarboxylase, major domain [PF01276.25]; Aminotransferase class I and II [PF00155.26]	Metabolism	Aminoacid metabolism	YP_010114506.1	YP_010114506.1 aminotransferase [Flavobacterium phage vB_FspM_immuto_2-6A]	False	0.417	287.0	1.125e-81
C05	Non-diarrheic	dTDP-4-dehydrorhamnose reductase [EC:1.1.1.133]	RmlD substrate binding domain [PF04321.22]; NAD dependent epimerase/dehydratase family [PF01370.26]; GDP-mannose 4,6 dehydratase [PF16363.10]; 3-beta hydroxysteroid dehydrogenase/isomerase family [PF01073.24]; Polysaccharide biosynthesis protein [PF02719.20]	Metabolism	Metabolism of cofactors and vitamins	YP_009823750.1	YP_009823750.1 nucleotide-sugar epimerase [Escherichia phage vB_EcoM_Schickermooser]	False	0.384	149.0	2.677e-35
C09	Non-diarrheic	energy-coupling factor transport system ATP-binding protein [EC:7.-.-.-]	ABC transporter [PF00005.32]	Environmental information processing	Membrane transport	YP_004957306.1	YP_004957306.1 ABC transporter [Planktothrix phage PaV-LD]	False	0.325	104.0	6.863e-08
C09	Non-diarrheic	energy-coupling factor transport system ATP-binding protein [EC:7.-.-.-]	ABC transporter [PF00005.32]; RecF/RecN/SMC N terminal domain [PF02463.24]	Environmental information processing	Membrane transport	YP_004957306.1	YP_004957306.1 ABC transporter [Planktothrix phage PaV-LD]	False	0.308	109.0	1.626e-21
C11	Non-diarrheic	energy-coupling factor transport system ATP-binding protein [EC:7.-.-.-]	ABC transporter [PF00005.32]; RecF/RecN/SMC N terminal domain [PF02463.24]	Environmental information processing	Membrane transport	YP_009015548.1	YP_009015548.1 ABC transporter [Bacillus phage G]	False	0.327	108.0	1.316e-21
C11	Non-diarrheic	energy-coupling factor transport system ATP-binding protein [EC:7.-.-.-]	ABC transporter [PF00005.32]; RecF/RecN/SMC N terminal domain [PF02463.24]	Environmental information processing	Membrane transport	YP_009015548.1	YP_009015548.1 ABC transporter [Bacillus phage G]	False	0.341	112.0	1.139e-22
C05	Non-diarrheic	energy-coupling factor transport system ATP-binding protein [EC:7.-.-.-]	ABC transporter [PF00005.32]; RecF/RecN/SMC N terminal domain [PF02463.24]	Environmental information processing	Membrane transport	YP_004957306.1	YP_004957306.1 ABC transporter [Planktothrix phage PaV-LD]	False	0.321	102.0	2.543e-19
C05	Non-diarrheic	energy-coupling factor transport system ATP-binding protein [EC:7.-.-.-]	ABC transporter [PF00005.32]; RecF/RecN/SMC N terminal domain [PF02463.24]	Environmental information processing	Membrane transport	YP_004957306.1	YP_004957306.1 ABC transporter [Planktothrix phage PaV-LD]	False	0.309	106.0	1.762e-21
U02	ICU	energy-coupling factor transport system ATP-binding protein [EC:7.-.-.-]	ABC transporter [PF00005.32]; RecF/RecN/SMC N terminal domain [PF02463.24]	Environmental information processing	Membrane transport	YP_004957306.1	YP_004957306.1 ABC transporter [Planktothrix phage PaV-LD]	False	0.327	118.0	7.238e-25
U01	ICU	energy-coupling factor transport system ATP-binding protein [EC:7.-.-.-]	ABC transporter [PF00005.32]; RecF/RecN/SMC N terminal domain [PF02463.24]	Environmental information processing	Membrane transport	YP_009015548.1	YP_009015548.1 ABC transporter [Bacillus phage G]	False	0.342	100.0	6.795e-07
U01	ICU	energy-coupling factor transport system ATP-binding protein [EC:7.-.-.-]	ABC transporter [PF00005.32]; RecF/RecN/SMC N terminal domain [PF02463.24]	Environmental information processing	Membrane transport	YP_004957306.1	YP_004957306.1 ABC transporter [Planktothrix phage PaV-LD]	False	0.325	116.0	5.627e-11
C09	Non-diarrheic	fluoroquinolone transport system ATP-binding protein [EC:7.6.2.-]	ABC transporter [PF00005.32]	Environmental information processing	Membrane transport	YP_009329403.1	YP_009329403.1 ABC transporter, partial [Cedratvirus A11]	False	0.331	111.0	1.261e-22
C13	Non-diarrheic	formate C-acetyltransferase [EC:2.3.1.54]	Pyruvate formate lyase-like [PF02901.20]; Glycine radical [PF01228.26]	Metabolism	Carbohydrate metabolism	YP_010783456.1	YP_010783456.1 pyruvate formate-lyase [Tetraselmis virus 1]	True	0.448	586.0	4.539e-178
C03	Non-diarrheic	formate C-acetyltransferase [EC:2.3.1.54]	Pyruvate formate lyase-like [PF02901.20]; Glycine radical [PF01228.26]	Metabolism	Carbohydrate metabolism	YP_010783456.1	YP_010783456.1 pyruvate formate-lyase [Tetraselmis virus 1]	True	0.455	600.0	1.162e-182
C11	Non-diarrheic	GDP-L-fucose synthase [EC:1.1.1.271]	NAD dependent epimerase/dehydratase family [PF01370.26]; GDP-mannose 4,6 dehydratase [PF16363.10]; RmlD substrate binding domain [PF04321.22]	Metabolism	Metabolism of cofactors and vitamins	YP_010670274.1	YP_010670274.1 nucleotide-sugar epimerase [Synechococcus phage S-SRM01]	False	0.466	308.0	2.081e-88
C12	Non-diarrheic	GDP-L-fucose synthase [EC:1.1.1.271]	NAD dependent epimerase/dehydratase family [PF01370.26]; GDP-mannose 4,6 dehydratase [PF16363.10]; RmlD substrate binding domain [PF04321.22]	Metabolism	Metabolism of cofactors and vitamins	YP_010670274.1	YP_010670274.1 nucleotide-sugar epimerase [Synechococcus phage S-SRM01]	False	0.434	306.0	2.389e-87
C12	Non-diarrheic	GDP-L-fucose synthase [EC:1.1.1.271]	NAD dependent epimerase/dehydratase family [PF01370.26]; GDP-mannose 4,6 dehydratase [PF16363.10]; RmlD substrate binding domain [PF04321.22]; 3-beta hydroxysteroid dehydrogenase/isomerase family [PF01073.24]	Metabolism	Metabolism of cofactors and vitamins	YP_010669815.1	YP_010669815.1 nucleotide-sugar epimerase [Synechococcus phage S-SCSM1]	True	0.625	371.0	1.143e-98
C01	Non-diarrheic	GDP-L-fucose synthase [EC:1.1.1.271]	NAD dependent epimerase/dehydratase family [PF01370.26]; GDP-mannose 4,6 dehydratase [PF16363.10]; RmlD substrate binding domain [PF04321.22]	Metabolism	Metabolism of cofactors and vitamins	YP_010670274.1	YP_010670274.1 nucleotide-sugar epimerase [Synechococcus phage S-SRM01]	False	0.463	305.0	1.862e-87
C13	Non-diarrheic	GDP-L-fucose synthase [EC:1.1.1.271]	NAD dependent epimerase/dehydratase family [PF01370.26]; GDP-mannose 4,6 dehydratase [PF16363.10]; RmlD substrate binding domain [PF04321.22]; 3-beta hydroxysteroid dehydrogenase/isomerase family [PF01073.24]	Metabolism	Metabolism of cofactors and vitamins	YP_010669815.1	YP_010669815.1 nucleotide-sugar epimerase [Synechococcus phage S-SCSM1]	False	0.625	303.0	4.404e-89
C05	Non-diarrheic	GDP-L-fucose synthase [EC:1.1.1.271]	NAD dependent epimerase/dehydratase family [PF01370.26]; GDP-mannose 4,6 dehydratase [PF16363.10]; RmlD substrate binding domain [PF04321.22]	Metabolism	Metabolism of cofactors and vitamins	YP_010670274.1	YP_010670274.1 nucleotide-sugar epimerase [Synechococcus phage S-SRM01]	False	0.466	308.0	2.081e-88
C05	Non-diarrheic	GDP-L-fucose synthase [EC:1.1.1.271]	NAD dependent epimerase/dehydratase family [PF01370.26]; GDP-mannose 4,6 dehydratase [PF16363.10]; RmlD substrate binding domain [PF04321.22]; 3-beta hydroxysteroid dehydrogenase/isomerase family [PF01073.24]	Metabolism	Metabolism of cofactors and vitamins	YP_010669815.1	YP_010669815.1 nucleotide-sugar epimerase [Synechococcus phage S-SCSM1]	True	0.607	363.0	1.036e-108
H12	Non-ICU	GDP-L-fucose synthase [EC:1.1.1.271]	NAD dependent epimerase/dehydratase family [PF01370.26]; GDP-mannose 4,6 dehydratase [PF16363.10]	Metabolism	Metabolism of cofactors and vitamins	YP_009325657.1	YP_009325657.1 nucleotide-sugar epimerase [Only Syngen Nebraska virus 5]	False	0.577	258.0	6.47e-77
H05	Non-ICU	GDP-L-fucose synthase [EC:1.1.1.271]	GDP-mannose 4,6 dehydratase [PF16363.10]; NAD dependent epimerase/dehydratase family [PF01370.26]	Metabolism	Metabolism of cofactors and vitamins	YP_009323159.1	YP_009323159.1 nucleotide-sugar epimerase [Synechococcus phage S-CAM7]	False	0.641	241.0	1.821e-55
C08	Non-diarrheic	glycerate dehydrogenase [EC:1.1.1.29]	D-isomer specific 2-hydroxyacid dehydrogenase, NAD binding domain [PF02826.24]; D-isomer specific 2-hydroxyacid dehydrogenase, catalytic domain [PF00389.35]	Metabolism	Energy metabolism	YP_009328950.1	YP_009328950.1 D-3-phosphoglycerate dehydrogenase, type2 [Cedratvirus A11]	False	0.309	128.0	6.476e-28
C01	Non-diarrheic	glycerol-3-phosphate cytidylyltransferase [EC:2.7.7.39]	Cytidylyltransferase-like [PF01467.31]	Metabolism	Carbohydrate metabolism	YP_009840872.1	YP_009840872.1 bifunctional heptose 7-phosphate kinase/heptose 1-phosphate adenyltransferase [Streptomyces phage Comrade]	False	0.331	78.0	1.051e-12
C04	Non-diarrheic	glycerol-3-phosphate cytidylyltransferase [EC:2.7.7.39]	Oxidoreductase family, NAD-binding Rossmann fold [PF01408.27]; Cytidylyltransferase-like [PF01467.31]; Homoserine dehydrogenase, NAD binding domain [PF03447.21]	Metabolism	Carbohydrate metabolism	YP_009810871.1	YP_009810871.1 bifunctional heptose 7-phosphate kinase/heptose 1-phosphate adenyltransferase [Synechococcus phage S-T4]	False	0.334	68.0	1.171e-07
U09	ICU	glycerol-3-phosphate cytidylyltransferase [EC:2.7.7.39]	Cytidylyltransferase-like [PF01467.31]	Metabolism	Carbohydrate metabolism	YP_004324179.1	YP_004324179.1 bifunctional heptose 7-phosphate kinase/heptose 1-phosphate adenyltransferase [Synechococcus phage S-SSM7]	False	0.37	78.0	2.265e-13
U04	ICU	glycerol-3-phosphate cytidylyltransferase [EC:2.7.7.39]	Cytidylyltransferase-like [PF01467.31]	Metabolism	Carbohydrate metabolism	YP_010651928.1	YP_010651928.1 bifunctional heptose 7-phosphate kinase/heptose 1-phosphate adenyltransferase [Streptomyces phage TunaTartare]	False	0.352	86.0	5.266e-16
C06	Non-diarrheic	glycine betaine/proline transport system ATP-binding protein [EC:7.6.2.9]	ABC transporter [PF00005.32]	Environmental information processing	Membrane transport	YP_009015548.1	YP_009015548.1 ABC transporter [Bacillus phage G]	False	0.344	111.0	1.859e-21
H03	Non-ICU	glycine betaine/proline transport system ATP-binding protein [EC:7.6.2.9]	ABC transporter [PF00005.32]	Environmental information processing	Membrane transport	YP_009015548.1	YP_009015548.1 ABC transporter [Bacillus phage G]	False	0.403	134.0	7.758e-29
C07	Non-diarrheic	glycine hydroxymethyltransferase [EC:2.1.2.1]	Serine hydroxymethyltransferase [PF00464.24]	Metabolism	Aminoacid metabolism	NP_932363.1	NP_932363.1 methyltransferase [Aeromonas phage 44RR2.8t]	False	0.563	206.0	4.93e-44
H05	Non-ICU	glycine hydroxymethyltransferase [EC:2.1.2.1]	Serine hydroxymethyltransferase [PF00464.24]; Orn/Lys/Arg decarboxylase, major domain [PF01276.25]	Metabolism	Aminoacid metabolism	YP_238737.1	YP_238737.1 methyltransferase [Aeromonas phage 31]	True	0.508	359.0	3.299e-105
U07	ICU	glycine hydroxymethyltransferase [EC:2.1.2.1]	Serine hydroxymethyltransferase [PF00464.24]; Beta-eliminating lyase [PF01212.26]; Orn/Lys/Arg decarboxylase, major domain [PF01276.25]	Metabolism	Aminoacid metabolism	NP_690491.1	NP_690491.1 glycine hydroxymethyltransferase [Heliothis zea nudivirus]	False	0.498	288.0	1.114e-82
U02	ICU	glycine hydroxymethyltransferase [EC:2.1.2.1]	Serine hydroxymethyltransferase [PF00464.24]; Orn/Lys/Arg decarboxylase, major domain [PF01276.25]	Metabolism	Aminoacid metabolism	YP_238737.1	YP_238737.1 methyltransferase [Aeromonas phage 31]	False	0.508	359.0	2.412e-92
C12	Non-diarrheic	GTP cyclohydrolase IA [EC:3.5.4.16]	GTP cyclohydrolase I [PF01227.27]	Metabolism	Nucleotide metabolism	YP_009603587.1	YP_009603587.1 GTP cyclohydrolase [Pseudomonas phage PaMx25]	False	0.424	143.0	1.711e-34
C01	Non-diarrheic	GTP cyclohydrolase IA [EC:3.5.4.16]	GTP cyclohydrolase I [PF01227.27]	Metabolism	Nucleotide metabolism	YP_010719569.1	YP_010719569.1 GTP cyclohydrolase [Xanthomonas phage vB_Xar_IVIA-DoCa3]	False	0.422	130.0	4.429e-30
C13	Non-diarrheic	GTP cyclohydrolase IA [EC:3.5.4.16]	GTP cyclohydrolase I [PF01227.27]	Metabolism	Nucleotide metabolism	YP_008318610.1	YP_008318610.1 GTP cyclohydrolase [Pandoravirus dulcis]	False	0.513	180.0	2.634e-47
C14	Non-diarrheic	GTP cyclohydrolase IA [EC:3.5.4.16]	GTP cyclohydrolase I [PF01227.27]	Metabolism	Nucleotide metabolism	YP_004306893.1	YP_004306893.1 GTP cyclohydrolase [Streptococcus phage Dp-1]	False	0.413	138.0	5.214e-33
H05	Non-ICU	GTP cyclohydrolase IA [EC:3.5.4.16]	GTP cyclohydrolase I [PF01227.27]	Metabolism	Nucleotide metabolism	YP_009126590.1	YP_009126590.1 GTP cyclohydrolase [Vibrio phage VpKK5]	False	0.393	129.0	8.293e-30
H05	Non-ICU	GTP cyclohydrolase IA [EC:3.5.4.16]	GTP cyclohydrolase I [PF01227.27]	Metabolism	Nucleotide metabolism	YP_010719899.1	YP_010719899.1 putative GTP cyclohydrolase I type 1 [Sphingomonas phage vB_StuS_MMDA13]	False	0.408	124.0	3.223e-28
U02	ICU	GTP cyclohydrolase IA [EC:3.5.4.16]	GTP cyclohydrolase I [PF01227.27]	Metabolism	Nucleotide metabolism	YP_007673450.1	YP_007673450.1 GTP cyclohydrolase [Cellulophaga phage phiST]	False	0.458	138.0	3.207e-33
C04	Non-diarrheic	HTH-type transcriptional regulator / antitoxin HigA	IrrE N-terminal-like domain [PF06114.18]	Genetic information processing	Transcription	YP_009219397.1	YP_009219397.1 transcriptional regulator (endogenous virus) [Clostridium phage phiCT9441A]	False	0.459	310.0	3.984e-89	MER0908657	M78	MER0908657 - family M78 unassigned peptidases (Sphaerochaeta pleomorpha) [M78.UPW]#M78#{peptidase unit: 144-280}~source G8QXC5~	False	0.494	126.0	3.183e-26
H02	Non-ICU	HTH-type transcriptional regulator / antitoxin HigA	IrrE N-terminal-like domain [PF06114.18]; Helix-turn-helix domain [PF12844.12]	Genetic information processing	Transcription	YP_009219397.1	YP_009219397.1 transcriptional regulator (endogenous virus) [Clostridium phage phiCT9441A]	False	0.369	231.0	5.861e-62	MER0152746	M78	MER0152746 - family M78 unassigned peptidases (Clostridium kluyveri) [M78.UPW]#M78#{peptidase unit: 162-287}~source BAH06744~	False	0.511	124.0	2.111e-25
U07	ICU	HTH-type transcriptional regulator, cell division transcriptional repressor	Helix-turn-helix domain [PF12844.12]; Helix-turn-helix [PF01381.27]; Antitoxin component of bacterial toxin-antitoxin system, MqsA [PF15731.10]; Bacteriophage CI repressor helix-turn-helix domain [PF07022.18]	Genetic information processing	Replication and repair	YP_006590016.1	YP_006590016.1 transcriptional regulator [Cronobacter phage phiES15]	False	0.531	138.0	5.756e-34
C06	Non-diarrheic	iron complex transport system ATP-binding protein [EC:7.2.2.-]	ABC transporter [PF00005.32]	Environmental information processing	Membrane transport	YP_009909451.1	YP_009909451.1 ABC transporter [Escherichia phage 4A7]	False	0.309	112.0	2.9e-10
C07	Non-diarrheic	iron complex transport system ATP-binding protein [EC:7.2.2.-]	ABC transporter [PF00005.32]	Environmental information processing	Membrane transport	YP_009909451.1	YP_009909451.1 ABC transporter [Escherichia phage 4A7]	False	0.311	109.0	2.515e-22
C07	Non-diarrheic	iron complex transport system ATP-binding protein [EC:7.2.2.-]	ABC transporter [PF00005.32]	Environmental information processing	Membrane transport	YP_009909451.1	YP_009909451.1 ABC transporter [Escherichia phage 4A7]	False	0.34	112.0	3.352e-23
C08	Non-diarrheic	iron complex transport system ATP-binding protein [EC:7.2.2.-]	ABC transporter [PF00005.32]	Environmental information processing	Membrane transport	YP_009909451.1	YP_009909451.1 ABC transporter [Escherichia phage 4A7]	False	0.304	98.0	1.422e-05
H12	Non-ICU	iron complex transport system ATP-binding protein [EC:7.2.2.-]	ABC transporter [PF00005.32]	Environmental information processing	Membrane transport	YP_009909664.1	YP_009909664.1 ABC transporter [Escherichia phage ev207]	False	0.345	126.0	1.096e-27
H05	Non-ICU	iron complex transport system ATP-binding protein [EC:7.2.2.-]	ABC transporter [PF00005.32]	Environmental information processing	Membrane transport	YP_009909451.1	YP_009909451.1 ABC transporter [Escherichia phage 4A7]	False	0.304	107.0	2.238e-21
U07	ICU	iron(III) transport system ATP-binding protein [EC:7.2.2.7]	ABC transporter [PF00005.32]; RecF/RecN/SMC N terminal domain [PF02463.24]	Environmental information processing	Membrane transport	YP_009015548.1	YP_009015548.1 ABC transporter [Bacillus phage G]	False	0.369	132.0	1.025e-28
C07	Non-diarrheic	lantibiotic transport system ATP-binding protein	ABC transporter [PF00005.32]	Environmental information processing	Membrane transport	YP_009001498.1	YP_009001498.1 ABC transporter [Alphaentomopoxvirus acuprea]	False	0.342	106.0	3.358e-21
H13	Non-ICU	lantibiotic transport system ATP-binding protein	ABC transporter [PF00005.32]	Environmental information processing	Membrane transport	YP_009001498.1	YP_009001498.1 ABC transporter [Alphaentomopoxvirus acuprea]	False	0.308	106.0	1.234e-20
H12	Non-ICU	lantibiotic transport system ATP-binding protein	ABC transporter [PF00005.32]	Environmental information processing	Membrane transport	YP_009001498.1	YP_009001498.1 ABC transporter [Alphaentomopoxvirus acuprea]	False	0.317	98.0	1.48e-05
U07	ICU	lipopolysaccharide export system ATP-binding protein [EC:7.5.2.5]	ABC transporter [PF00005.32]	Environmental Information Processing	Membrane transport	YP_009001225.1	YP_009001225.1 ABC transporter [Pithovirus sibericum]	False	0.304	103.0	3.475e-20
H13	Non-ICU	lipoprotein-releasing system ATP-binding protein [EC:7.6.2.-]	ABC transporter [PF00005.32]	Environmental Information Processing	Membrane transport	YP_004957306.1	YP_004957306.1 ABC transporter [Planktothrix phage PaV-LD]	False	0.402	157.0	6.73e-27
H06	Non-ICU	lipoprotein-releasing system ATP-binding protein [EC:7.6.2.-]	ABC transporter [PF00005.32]	Environmental Information Processing	Membrane transport	YP_004957306.1	YP_004957306.1 ABC transporter [Planktothrix phage PaV-LD]	False	0.402	157.0	4.92e-26
U09	ICU	lipoprotein-releasing system ATP-binding protein [EC:7.6.2.-]	ABC transporter [PF00005.32]; RecF/RecN/SMC N terminal domain [PF02463.24]	Environmental Information Processing	Membrane transport	YP_004957306.1	YP_004957306.1 ABC transporter [Planktothrix phage PaV-LD]	False	0.41	148.0	6.458e-36
H07	Non-ICU	lysozyme	Glycosyl hydrolases family 25 [PF01183.25]; CHAP domain [PF05257.21]	Cellular processes	Cell growth and death	YP_010645867.1	YP_010645867.1 endolysin [Streptococcus phage CHPC873]	False	0.845	816.0	2.137e-262	MER0069435	C51	MER0069435 - family C51 unassigned peptidases (Streptococcus pyogenes) [C51.UPW]#C51#{peptidase unit: 28-132}~source YP_060444~	False	0.401	72.0	1.748e-08
U10	ICU	lysozyme	Glycosyl hydrolases family 25 [PF01183.25]; LysM domain [PF01476.25]	Cellular processes	Cell growth and death	YP_003347625.1	YP_003347625.1 endolysin [Enterococcus phage phiFL3A]	True	0.727	625.0	4.961e-197	MER0244419	M23B	MER0244419 - subfamily M23B non-peptidase homologues (Aeromonas veronii) [M23.UNB]#M23B#{peptidase unit: 1-345}~source YP_004391376~	False	0.397	77.0	3.57e-13
U09	ICU	lysozyme	Glycosyl hydrolases family 25 [PF01183.25]; LysM domain [PF01476.25]	Cellular processes	Cell growth and death	YP_010644211.1	YP_010644211.1 endolysin [Bacillus phage Ray17]	False	0.305	148.0	1.389e-34	MER0244419	M23B	MER0244419 - subfamily M23B non-peptidase homologues (Aeromonas veronii) [M23.UNB]#M23B#{peptidase unit: 1-345}~source YP_004391376~	False	0.407	75.0	4.414e-10
U08	ICU	lysozyme	Glycosyl hydrolases family 25 [PF01183.25]; LysM domain [PF01476.25]	Cellular processes	Cell growth and death	YP_009188860.1	YP_009188860.1 endolysin [Enterococcus phage vB_EfaS_IME197]	True	0.913	801.0	2.063e-258	MER0244419	M23B	MER0244419 - subfamily M23B non-peptidase homologues (Aeromonas veronii) [M23.UNB]#M23B#{peptidase unit: 1-345}~source YP_004391376~	False	0.39	82.0	6.375e-12
C14	Non-diarrheic	major intracellular serine protease [EC:3.4.21.-]	Subtilase family [PF00082.27]	Genetic information processing	Folding, sorting and degradation	YP_009849965.1	YP_009849965.1 protease [Bacillus phage vB_BmeM-Goe8]	False	0.538	263.0	6.762e-74	MER1282607	S08A	MER1282607 - subfamily S8A non-peptidase homologues (Romboutsia ilealis) [S08.UNA]#S08A#{peptidase unit: 30-280}~source CED93283~	True	0.93	491.0	1.375e-152
C06	Non-diarrheic	maltose O-acetyltransferase [EC:2.3.1.79]	Dynactin subunit 5 [PF21711.2]; Hexapeptide repeat of succinyl-transferase [PF14602.11]; Maltose acetyltransferase hexapeptide capping motif [PF12464.13]; Bacterial transferase hexapeptide (six repeats) [PF00132.29]	Metabolism	Carbohydrate metabolism	YP_010654119.1	YP_010654119.1 acetyltransferase [Gordonia phage Sekhmet]	False	0.373	86.0	2.959e-15
C13	Non-diarrheic	maltose O-acetyltransferase [EC:2.3.1.79]	Hexapeptide repeat of succinyl-transferase [PF14602.11]; Bacterial transferase hexapeptide (six repeats) [PF00132.29]	Metabolism	Carbohydrate metabolism	YP_010654425.1	YP_010654425.1 acetyltransferase [Gordonia phage Clark]	False	0.407	103.0	4.93e-24
C03	Non-diarrheic	maltose O-acetyltransferase [EC:2.3.1.79]	Hexapeptide repeat of succinyl-transferase [PF14602.11]; Bacterial transferase hexapeptide (six repeats) [PF00132.29]	Metabolism	Carbohydrate metabolism	YP_010654425.1	YP_010654425.1 acetyltransferase [Gordonia phage Clark]	False	0.407	103.0	4.93e-24
U02	ICU	maltose O-acetyltransferase [EC:2.3.1.79]	Maltose acetyltransferase hexapeptide capping motif [PF12464.13]; Bacterial transferase hexapeptide (six repeats) [PF00132.29]; Hexapeptide repeat of succinyl-transferase [PF14602.11]; Dynactin subunit 5 [PF21711.2]	Metabolism	Carbohydrate metabolism	YP_009815581.1	YP_009815581.1 acetyltransferase [Arthrobacter phage Peas]	False	0.38	71.0	4.171e-10
C06	Non-diarrheic	mRNA interferase HicA [EC:3.1.-.-]	HicA toxin of bacterial toxin-antitoxin, [PF07927.17]	Genetic information processing	Transcription	YP_009202280.1	YP_009202280.1 type II toxin-antitoxin system HicA family toxin [Bacteriophage Lily]	False	0.51	62.0	6.068e-09
C05	Non-diarrheic	mRNA interferase MazF [EC:3.1.-.-]	PemK-like, MazF-like toxin of type II toxin-antitoxin system [PF02452.22]	Genetic information processing	Transcription	YP_009844039.1	YP_009844039.1 MazF-like growth inhibitor [Lactobacillus phage 3-521]	False	0.436	91.0	1.2e-20
C01	Non-diarrheic	multiple sugar transport system ATP-binding protein [EC:7.5.2.-]	ABC transporter [PF00005.32]; MalK OB fold domain [PF17912.6]	Environmental information processing	Membrane transport	YP_009015548.1	YP_009015548.1 ABC transporter [Bacillus phage G]	False	0.357	123.0	1.055e-25
U04	ICU	multiple sugar transport system ATP-binding protein [EC:7.5.2.-]	ABC transporter [PF00005.32]; MalK OB fold domain [PF17912.6]	Environmental information processing	Membrane transport	YP_009015548.1	YP_009015548.1 ABC transporter [Bacillus phage G]	False	0.362	126.0	1.228e-26
C05	Non-diarrheic	murein hydrolase activator	Peptidase family M23 [PF01551.27]	Cellular processes	Cell wall biosynthesis	YP_006383519.1	YP_006383519.1 peptidase [Clostridium phage PhiS63]	False	0.527	110.0	4.918e-21	MER0242663	M23B	MER0242663 - subfamily M23B unassigned peptidases (Carnobacterium sp. 17-4) [M23.UPB]#M23B#{peptidase unit: 26-439}~source YP_004374310~	False	0.235	122.0	8.778e-25
H12	Non-ICU	murein hydrolase activator	Peptidase family M23 [PF01551.27]	Cellular processes	Cell wall biosynthesis	YP_006383519.1	YP_006383519.1 peptidase [Clostridium phage PhiS63]	False	0.521	108.0	1.188e-20	MER0282195	M23B	MER0282195 - subfamily M23B unassigned peptidases (Kyrpidia tusciae) [M23.UPB]#M23B#{peptidase unit: 8-365}~source ADG05034~	False	0.266	133.0	1.84e-31
C08	Non-diarrheic	N-acetylmuramoyl-L-alanine amidase [EC:3.5.1.28]	Mannosyl-glycoprotein endo-beta-N-acetylglucosaminidase [PF01832.25]; N-acetylmuramoyl-L-alanine amidase [PF01520.23]	Cellular processes	Cell growth and death	YP_009206154.1	YP_009206154.1 N-acetylmuramoyl-L-alanine amidase [Clostridium phage phiMMP01]	False	0.52	176.0	1.521e-42
C05	Non-diarrheic	N-acetylmuramoyl-L-alanine amidase [EC:3.5.1.28]	N-acetylmuramoyl-L-alanine amidase [PF01510.30]	Cellular processes	Cell growth and death	YP_009600755.1	YP_009600755.1 amidase [Sphingobium phage Lacusarx]	False	0.341	115.0	4.968e-25
H03	Non-ICU	N-acetylmuramoyl-L-alanine amidase [EC:3.5.1.28]	Mannosyl-glycoprotein endo-beta-N-acetylglucosaminidase [PF01832.25]	Cellular processes	Cell growth and death	YP_009797317.1	YP_009797317.1 endolysin [Faecalibacterium phage FP_Mushu]	False	0.506	164.0	4.385e-40
U02	ICU	N-acetylmuramoyl-L-alanine amidase [EC:3.5.1.28]	N-acetylmuramoyl-L-alanine amidase [PF01520.23]; Mannosyl-glycoprotein endo-beta-N-acetylglucosaminidase [PF01832.25]	Cellular processes	Cell growth and death	YP_009043907.1	YP_009043907.1 endolysin [Vibrio phage X29]	False	0.319	94.0	8.862e-16
C11	Non-diarrheic	nicotinamide phosphoribosyltransferase [EC:2.4.2.12]	Nicotinate phosphoribosyltransferase (NAPRTase) family [PF04095.21]	Metabolism	Metabolism of cofactors and vitamins	YP_010679348.1	YP_010679348.1 nicotinamide phosphoribosyl transferase [Bacillus phage PBC2]	False	0.444	201.0	8.522e-54
C10	Non-diarrheic	nicotinate phosphoribosyltransferase [EC:6.3.4.21]	Nicotinate phosphoribosyltransferase (NAPRTase) N-terminal domain [PF17767.6]; Nicotinate phosphoribosyltransferase (NAPRTase) family [PF04095.21]	Metabolism	Metabolism of cofactors and vitamins	YP_009015580.1	YP_009015580.1 gp277 [Bacillus phage G]	False	0.494	211.0	1.222e-57
C13	Non-diarrheic	nicotinate phosphoribosyltransferase [EC:6.3.4.21]	Nicotinate phosphoribosyltransferase (NAPRTase) family [PF04095.21]; Nicotinate phosphoribosyltransferase (NAPRTase) N-terminal domain [PF17767.6]; Nicotinate phosphoribosyltransferase C-terminal domain [PF17956.6]	Metabolism	Metabolism of cofactors and vitamins	YP_009015580.1	YP_009015580.1 gp277 [Bacillus phage G]	True	0.501	436.0	7.913e-131
C14	Non-diarrheic	nicotinate phosphoribosyltransferase [EC:6.3.4.21]	Nicotinate phosphoribosyltransferase (NAPRTase) family [PF04095.21]; Nicotinate phosphoribosyltransferase (NAPRTase) N-terminal domain [PF17767.6]; Nicotinate phosphoribosyltransferase C-terminal domain [PF17956.6]	Metabolism	Metabolism of cofactors and vitamins	YP_009015580.1	YP_009015580.1 gp277 [Bacillus phage G]	True	0.5	435.0	1.481e-117
C03	Non-diarrheic	nicotinate phosphoribosyltransferase [EC:6.3.4.21]	Nicotinate phosphoribosyltransferase (NAPRTase) family [PF04095.21]; Nicotinate phosphoribosyltransferase (NAPRTase) N-terminal domain [PF17767.6]; Nicotinate phosphoribosyltransferase C-terminal domain [PF17956.6]	Metabolism	Metabolism of cofactors and vitamins	YP_009015580.1	YP_009015580.1 gp277 [Bacillus phage G]	False	0.344	263.0	4.834e-71
C04	Non-diarrheic	nicotinate phosphoribosyltransferase [EC:6.3.4.21]	Nicotinate phosphoribosyltransferase (NAPRTase) family [PF04095.21]; Nicotinate phosphoribosyltransferase C-terminal domain [PF17956.6]	Metabolism	Metabolism of cofactors and vitamins	YP_009015580.1	YP_009015580.1 gp277 [Bacillus phage G]	False	0.32	131.0	2.342e-29
H12	Non-ICU	nicotinate phosphoribosyltransferase [EC:6.3.4.21]	Nicotinate phosphoribosyltransferase (NAPRTase) family [PF04095.21]; Nicotinate phosphoribosyltransferase (NAPRTase) N-terminal domain [PF17767.6]; Nicotinate phosphoribosyltransferase C-terminal domain [PF17956.6]	Metabolism	Metabolism of cofactors and vitamins	YP_009015580.1	YP_009015580.1 gp277 [Bacillus phage G]	True	0.527	471.0	9.383e-143
U03	ICU	ParB family transcriptional regulator, chromosome partitioning protein	ParB/Sulfiredoxin domain [PF02195.23]	Genetic information processing	Transcription	YP_009275618.1	YP_009275618.1 ParB-like partition protein [Gordonia phage Bowser]	False	0.328	81.0	2.21e-14
C06	Non-diarrheic	peptidoglycan DL-endopeptidase CwlO [EC:3.4.-.-]	NlpC/P60 family [PF00877.24]	Cellular processes	Cell wall biosynthesis	YP_009216876.1	YP_009216876.1 C40 family peptidase [Clostridium phage phiCDHM19]	False	0.503	125.0	5.298e-11	MER1174184	C40	MER1174184 - family C40 unassigned peptidases () [C40.UPW]#C40#{peptidase unit: 26-129}~source SCI74390~	False	0.861	188.0	9.913e-31
U05	ICU	peptidoglycan hydrolase FlgJ	Mannosyl-glycoprotein endo-beta-N-acetylglucosaminidase [PF01832.25]; Peptidase family M23 [PF01551.27]	Cellular processes	Cell wall biosynthesis	YP_004957396.1	YP_004957396.1 peptidase [Planktothrix phage PaV-LD]	False	0.418	85.0	1.981e-13	MER0389822	M23B	MER0389822 - subfamily M23B unassigned peptidases (Prevotella sp. MSX73) [M23.UPB]#M23B#{peptidase unit: 60-155}~source EJP28997~	False	0.827	166.0	3.282e-40
C08	Non-diarrheic	peptidoglycan hydrolase FlgJ	Mannosyl-glycoprotein endo-beta-N-acetylglucosaminidase [PF01832.25]; N-acetylmuramoyl-L-alanine amidase [PF01510.30]	Cellular processes	Cell wall biosynthesis	YP_009797181.1	YP_009797181.1 endolysin [Faecalibacterium phage FP_Epona]	False	0.447	135.0	4.598e-28
C12	Non-diarrheic	peptidoglycan hydrolase FlgJ	Mannosyl-glycoprotein endo-beta-N-acetylglucosaminidase [PF01832.25]	Cellular processes	Cell wall biosynthesis	YP_009797181.1	YP_009797181.1 endolysin [Faecalibacterium phage FP_Epona]	True	0.957	481.0	5.96e-154
C01	Non-diarrheic	peptidoglycan hydrolase FlgJ	Mannosyl-glycoprotein endo-beta-N-acetylglucosaminidase [PF01832.25]	Cellular processes	Cell wall biosynthesis	YP_010771366.1	YP_010771366.1 glucosaminidase domain-containing protein [Bacillus phage Sato]	False	0.354	90.0	2.99e-18
C01	Non-diarrheic	peptidoglycan hydrolase FlgJ	Mannosyl-glycoprotein endo-beta-N-acetylglucosaminidase [PF01832.25]; CW_7 repeat [PF08230.16]; Bacteriophage peptidoglycan hydrolase [PF05382.18]	Cellular processes	Cell wall biosynthesis	YP_009855864.1	YP_009855864.1 endolysin [Butyrivibrio phage Arawn]	False	0.633	185.0	1.926e-45
C01	Non-diarrheic	peptidoglycan hydrolase FlgJ	Mannosyl-glycoprotein endo-beta-N-acetylglucosaminidase [PF01832.25]; N-acetylmuramoyl-L-alanine amidase [PF01520.23]	Cellular processes	Cell wall biosynthesis	YP_009830908.1	YP_009830908.1 N-acetylmuramoyl-L-alanine amidase [Clostridium phage CDKM15]	False	0.578	141.0	2.819e-31
C13	Non-diarrheic	peptidoglycan hydrolase FlgJ	Mannosyl-glycoprotein endo-beta-N-acetylglucosaminidase [PF01832.25]; CW_7 repeat [PF08230.16]	Cellular processes	Cell wall biosynthesis	NP_795599.1	NP_795599.1 putative cell wall hydrolase, lysin [Streptococcus phage 315.4]	False	0.377	101.0	8.66e-07
C14	Non-diarrheic	peptidoglycan hydrolase FlgJ	Mannosyl-glycoprotein endo-beta-N-acetylglucosaminidase [PF01832.25]	Cellular processes	Cell wall biosynthesis	YP_009797181.1	YP_009797181.1 endolysin [Faecalibacterium phage FP_Epona]	True	0.951	477.0	1.018e-149
C02	Non-diarrheic	peptidoglycan hydrolase FlgJ	Mannosyl-glycoprotein endo-beta-N-acetylglucosaminidase [PF01832.25]; N-acetylmuramoyl-L-alanine amidase [PF01510.30]	Cellular processes	Cell wall biosynthesis	YP_009797181.1	YP_009797181.1 endolysin [Faecalibacterium phage FP_Epona]	False	0.454	138.0	6.078e-17
C03	Non-diarrheic	peptidoglycan hydrolase FlgJ	Mannosyl-glycoprotein endo-beta-N-acetylglucosaminidase [PF01832.25]	Cellular processes	Cell wall biosynthesis	YP_009276958.1	YP_009276958.1 endolysin (endogenous virus) [Clostridium phage phiCT19406B]	False	0.423	113.0	4.787e-10
C05	Non-diarrheic	peptidoglycan hydrolase FlgJ	Mannosyl-glycoprotein endo-beta-N-acetylglucosaminidase [PF01832.25]; N-acetylmuramoyl-L-alanine amidase [PF01510.30]	Cellular processes	Cell wall biosynthesis	YP_009797181.1	YP_009797181.1 endolysin [Faecalibacterium phage FP_Epona]	False	0.501	162.0	1.794e-37
H08	Non-ICU	peptidoglycan hydrolase FlgJ	Mannosyl-glycoprotein endo-beta-N-acetylglucosaminidase [PF01832.25]; SPOR domain [PF05036.18]	Cellular processes	Cell wall biosynthesis	YP_001469230.1	YP_001469230.1 endolysin [Streptococcus phage P9]	False	0.532	133.0	1.75e-33
H07	Non-ICU	peptidoglycan hydrolase FlgJ	Mannosyl-glycoprotein endo-beta-N-acetylglucosaminidase [PF01832.25]	Cellular processes	Cell wall biosynthesis	YP_009855864.1	YP_009855864.1 endolysin [Butyrivibrio phage Arawn]	False	0.58	177.0	2.812e-42
H07	Non-ICU	peptidoglycan hydrolase FlgJ	Mannosyl-glycoprotein endo-beta-N-acetylglucosaminidase [PF01832.25]; CHAP domain [PF05257.21]	Cellular processes	Cell wall biosynthesis	YP_009855864.1	YP_009855864.1 endolysin [Butyrivibrio phage Arawn]	False	0.584	169.0	1.216e-40
H05	Non-ICU	peptidoglycan hydrolase FlgJ	Mannosyl-glycoprotein endo-beta-N-acetylglucosaminidase [PF01832.25]	Cellular processes	Cell wall biosynthesis	YP_009797181.1	YP_009797181.1 endolysin [Faecalibacterium phage FP_Epona]	True	0.963	484.0	4.783e-140
U06	ICU	peptidoglycan hydrolase FlgJ	Mannosyl-glycoprotein endo-beta-N-acetylglucosaminidase [PF01832.25]	Cellular processes	Cell wall biosynthesis	YP_009797181.1	YP_009797181.1 endolysin [Faecalibacterium phage FP_Epona]	True	0.968	487.0	3.839e-153
U02	ICU	peptidoglycan hydrolase FlgJ	Mannosyl-glycoprotein endo-beta-N-acetylglucosaminidase [PF01832.25]	Cellular processes	Cell wall biosynthesis	YP_009797181.1	YP_009797181.1 endolysin [Faecalibacterium phage FP_Epona]	True	0.96	483.0	1.232e-151
U02	ICU	peptidoglycan hydrolase FlgJ	Mannosyl-glycoprotein endo-beta-N-acetylglucosaminidase [PF01832.25]	Cellular processes	Cell wall biosynthesis	YP_009797181.1	YP_009797181.1 endolysin [Faecalibacterium phage FP_Epona]	False	0.405	144.0	4.839e-18
C07	Non-diarrheic	peptidoglycan LD-endopeptidase CwlK [EC:3.4.-.-]	D-alanyl-D-alanine carboxypeptidase [PF13539.11]	Cellular processes	Cell wall biosynthesis	YP_009010493.1	YP_009010493.1 endolysin [Geobacillus phage GBK2]	False	0.343	67.0	1.719e-08	MER0918691	M15C	MER0918691 - subfamily M15C unassigned peptidases () [M15.UPC]#M15C#{peptidase unit: 14-116}~source R5RXG6~	False	1.0	224.0	6.299e-50
C13	Non-diarrheic	peptidoglycan LD-endopeptidase CwlK [EC:3.4.-.-]	D-alanyl-D-alanine carboxypeptidase [PF13539.11]	Cellular processes	Cell wall biosynthesis	YP_009010493.1	YP_009010493.1 endolysin [Geobacillus phage GBK2]	False	0.343	67.0	1.719e-08	MER0918691	M15C	MER0918691 - subfamily M15C unassigned peptidases () [M15.UPC]#M15C#{peptidase unit: 14-116}~source R5RXG6~	False	1.0	224.0	6.299e-50
C02	Non-diarrheic	peptidoglycan LD-endopeptidase CwlK [EC:3.4.-.-]	D-alanyl-D-alanine carboxypeptidase [PF13539.11]; D-alanyl-D-alanine carboxypeptidase [PF02557.22]	Cellular processes	Cell wall biosynthesis	YP_008240430.1	YP_008240430.1 ferredoxin [Listeria phage LP-110]	False	0.454	105.0	2.893e-21	MER0918855	M15C	MER0918855 - Ply500 L-Ala-D-Glu peptidase (Roseburia sp. CAG:380) [M15.021]#M15C#{peptidase unit: 13-127}~source R6V630~	False	0.666	166.0	4.628e-42
H08	Non-ICU	peptidoglycan LD-endopeptidase CwlK [EC:3.4.-.-]	D-alanyl-D-alanine carboxypeptidase [PF13539.11]; D-alanyl-D-alanine carboxypeptidase [PF02557.22]	Cellular processes	Cell wall biosynthesis	YP_009151490.1	YP_009151490.1 endolysin [Bacillus phage Pascal]	False	0.427	81.0	3.08e-16	MER0111563	M15C	MER0111563 - subfamily M15C unassigned peptidases (Akkermansia muciniphila) [M15.UPC]#M15C#{peptidase unit: 66-179}~source ACD04960~	False	1.0	255.0	4.083e-73
U09	ICU	peptidoglycan LD-endopeptidase CwlK [EC:3.4.-.-]	D-alanyl-D-alanine carboxypeptidase [PF13539.11]; Choline-binding repeat [PF19127.5]	Cellular processes	Cell wall biosynthesis	YP_009223760.1	YP_009223760.1 endolysin [Geobacillus virus E3]	False	0.494	111.0	1.327e-22	MER0312384	M15C	MER0312384 - subfamily M15C unassigned peptidases (Clostridium citroniae) [M15.UPC]#M15C#{peptidase unit: 12-130}~source ZP_09058331~	False	0.911	229.0	1.77e-49
C12	Non-diarrheic	peptidoglycan lytic transglycosylase D [EC:4.2.2.29]	Transglycosylase SLT domain [PF01464.25]; LysM domain [PF01476.25]	Cellular processes	Cell wall biosynthesis	YP_009790823.1	YP_009790823.1 internal virion protein with endolysin domain [Pasteurella phage PHB01]	False	0.438	85.0	9.041e-13	MER0248675	C40	MER0248675 - family C40 unassigned peptidases (Desulfotomaculum kuznetsovii) [C40.UPW]#C40#{peptidase unit: 17-285}~source YP_004517199~	False	0.301	65.0	2.483e-06
H10	Non-ICU	phosphate transport system substrate-binding protein	PBP superfamily domain [PF12849.12]	Environmental information processing	Membrane transport	YP_004324768.1	YP_004324768.1 phosphate transporter subunit [Synechococcus phage S-SSM5]	False	0.388	203.0	8.66e-56
U06	ICU	phosphonate transport system ATP-binding protein [EC:7.3.2.2]	ABC transporter [PF00005.32]	Environmental information processing	Membrane transport	YP_004957306.1	YP_004957306.1 ABC transporter [Planktothrix phage PaV-LD]	False	0.347	130.0	2.583e-29
U02	ICU	phosphonate transport system ATP-binding protein [EC:7.3.2.2]	ABC transporter [PF00005.32]	Environmental information processing	Membrane transport	YP_004957306.1	YP_004957306.1 ABC transporter [Planktothrix phage PaV-LD]	False	0.352	122.0	1.269e-13
H11	Non-ICU	phosphoribosylaminoimidazolecarboxamide formyltransferase / IMP cyclohydrolase [EC:2.1.2.3 3.5.4.10]	MGS-like domain [PF02142.27]	Metabolism	Nucleotide metabolism	YP_004325011.1	YP_004325011.1 PurH2 [Prochlorococcus phage P-SSM7]	False	0.477	108.0	1.185e-23
C08	Non-diarrheic	phosphoribosylformylglycinamidine cyclo-ligase [EC:6.3.3.1]	AIR synthase related protein, N-terminal domain [PF00586.29]	Metabolism	Nucleotide metabolism	YP_009140984.1	YP_009140984.1 phosphoribosylaminoimidazole synthetase [Synechococcus phage ACG-2014i]	False	0.42	246.0	6.811e-68
C08	Non-diarrheic	phosphoribosylformylglycinamidine cyclo-ligase [EC:6.3.3.1]	AIR synthase related protein, N-terminal domain [PF00586.29]	Metabolism	Nucleotide metabolism	YP_009320653.1	YP_009320653.1 phosphoribosylaminoimidazole synthetase [Synechococcus phage S-CAM4]	False	0.426	248.0	1.537e-68
C09	Non-diarrheic	phosphoribosylformylglycinamidine cyclo-ligase [EC:6.3.3.1]	AIR synthase related protein, N-terminal domain [PF00586.29]	Metabolism	Nucleotide metabolism	YP_214408.1	YP_214408.1 phosphoribosylaminoimidazole synthetase [Prochlorococcus phage P-SSM2]	False	0.451	267.0	6.123e-75
C05	Non-diarrheic	phosphoribosylformylglycinamidine cyclo-ligase [EC:6.3.3.1]	AIR synthase related protein, N-terminal domain [PF00586.29]	Metabolism	Nucleotide metabolism	YP_214408.1	YP_214408.1 phosphoribosylaminoimidazole synthetase [Prochlorococcus phage P-SSM2]	False	0.464	106.0	4.485e-10
H11	Non-ICU	phosphoribosylformylglycinamidine cyclo-ligase [EC:6.3.3.1]	AIR synthase related protein, N-terminal domain [PF00586.29]	Metabolism	Nucleotide metabolism	YP_009008056.1	YP_009008056.1 phosphoribosylaminoimidazole synthetase [Synechococcus phage S-MbCM100]	False	0.436	269.0	2.176e-75
C08	Non-diarrheic	phosphoribosylglycinamide formyltransferase 1 [EC:2.1.2.2]	Formyl transferase [PF00551.24]	Metabolism	Nucleotide metabolism	YP_007674480.1	YP_007674480.1 cyanobacterial phosphoribosylglycinamide formyltransferase [Synechococcus phage S-SKS1]	False	0.366	117.0	1.293e-25
H11	Non-ICU	phosphoribosylglycinamide formyltransferase 1 [EC:2.1.2.2]	Formyl transferase [PF00551.24]	Metabolism	Nucleotide metabolism	YP_007674480.1	YP_007674480.1 cyanobacterial phosphoribosylglycinamide formyltransferase [Synechococcus phage S-SKS1]	False	0.362	112.0	5.11e-27
C08	Non-diarrheic	phosphoserine aminotransferase [EC:2.6.1.52]		Metabolism	Aminoacid metabolism	YP_010783268.1	YP_010783268.1 phosphoserine aminotransferase [Tetraselmis virus 1]	False	0.368	222.0	4.733e-59
C02	Non-diarrheic	phosphoserine aminotransferase [EC:2.6.1.52]	Aminotransferase class-V [PF00266.24]	Metabolism	Aminoacid metabolism	YP_010783268.1	YP_010783268.1 phosphoserine aminotransferase [Tetraselmis virus 1]	False	0.383	234.0	2.076e-63
H01	Non-ICU	phosphoserine aminotransferase [EC:2.6.1.52]		Metabolism	Aminoacid metabolism	YP_010783268.1	YP_010783268.1 phosphoserine aminotransferase [Tetraselmis virus 1]	False	0.347	207.0	5.056e-42
U04	ICU	phosphoserine aminotransferase [EC:2.6.1.52]		Metabolism	Aminoacid metabolism	YP_010783268.1	YP_010783268.1 phosphoserine aminotransferase [Tetraselmis virus 1]	False	0.386	237.0	3.434e-51
U02	ICU	phosphoserine aminotransferase [EC:2.6.1.52]		Metabolism	Aminoacid metabolism	YP_010783268.1	YP_010783268.1 phosphoserine aminotransferase [Tetraselmis virus 1]	False	0.364	218.0	5.51e-46
C06	Non-diarrheic	polar amino acid transport system ATP-binding protein [EC:7.4.2.1]	ABC transporter [PF00005.32]	Environmental information processing	Membrane transport	YP_004957306.1	YP_004957306.1 ABC transporter [Planktothrix phage PaV-LD]	False	0.379	135.0	6.569e-31
C06	Non-diarrheic	polar amino acid transport system ATP-binding protein [EC:7.4.2.1]	ABC transporter [PF00005.32]; RecF/RecN/SMC N terminal domain [PF02463.24]	Environmental information processing	Membrane transport	YP_004957306.1	YP_004957306.1 ABC transporter [Planktothrix phage PaV-LD]	False	0.435	159.0	4.519e-39
C10	Non-diarrheic	polar amino acid transport system ATP-binding protein [EC:7.4.2.1]	ABC transporter [PF00005.32]	Environmental information processing	Membrane transport	YP_004957306.1	YP_004957306.1 ABC transporter [Planktothrix phage PaV-LD]	False	0.384	145.0	1.282e-34
C10	Non-diarrheic	polar amino acid transport system ATP-binding protein [EC:7.4.2.1]	ABC transporter [PF00005.32]; RecF/RecN/SMC N terminal domain [PF02463.24]	Environmental information processing	Membrane transport	YP_004957306.1	YP_004957306.1 ABC transporter [Planktothrix phage PaV-LD]	False	0.346	131.0	1.346e-29
C01	Non-diarrheic	polar amino acid transport system ATP-binding protein [EC:7.4.2.1]	ABC transporter [PF00005.32]	Environmental information processing	Membrane transport	YP_004957306.1	YP_004957306.1 ABC transporter [Planktothrix phage PaV-LD]	False	0.442	162.0	3.732e-40
C01	Non-diarrheic	polar amino acid transport system ATP-binding protein [EC:7.4.2.1]	ABC transporter [PF00005.32]; RecF/RecN/SMC N terminal domain [PF02463.24]	Environmental information processing	Membrane transport	YP_004957306.1	YP_004957306.1 ABC transporter [Planktothrix phage PaV-LD]	False	0.356	134.0	3.846e-30
C01	Non-diarrheic	polar amino acid transport system ATP-binding protein [EC:7.4.2.1]	ABC transporter [PF00005.32]; RecF/RecN/SMC N terminal domain [PF02463.24]	Environmental information processing	Membrane transport	YP_004957306.1	YP_004957306.1 ABC transporter [Planktothrix phage PaV-LD]	False	0.346	132.0	7.719e-30
C02	Non-diarrheic	polar amino acid transport system ATP-binding protein [EC:7.4.2.1]	ABC transporter [PF00005.32]; RecF/RecN/SMC N terminal domain [PF02463.24]	Environmental information processing	Membrane transport	YP_004957306.1	YP_004957306.1 ABC transporter [Planktothrix phage PaV-LD]	False	0.435	159.0	4.519e-39
H02	Non-ICU	polar amino acid transport system ATP-binding protein [EC:7.4.2.1]	ABC transporter [PF00005.32]; RecF/RecN/SMC N terminal domain [PF02463.24]	Environmental information processing	Membrane transport	YP_004957306.1	YP_004957306.1 ABC transporter [Planktothrix phage PaV-LD]	False	0.378	130.0	1.545e-29
U09	ICU	polar amino acid transport system ATP-binding protein [EC:7.4.2.1]	ABC transporter [PF00005.32]	Environmental information processing	Membrane transport	YP_004957306.1	YP_004957306.1 ABC transporter [Planktothrix phage PaV-LD]	False	0.361	137.0	1.388e-31
U01	ICU	polar amino acid transport system ATP-binding protein [EC:7.4.2.1]	ABC transporter [PF00005.32]; RecF/RecN/SMC N terminal domain [PF02463.24]	Environmental information processing	Membrane transport	YP_004957306.1	YP_004957306.1 ABC transporter [Planktothrix phage PaV-LD]	False	0.389	168.0	6.941e-42
C11	Non-diarrheic	pyruvate formate lyase activating enzyme [EC:1.97.1.4]	4Fe-4S single cluster domain [PF13353.11]; Radical SAM superfamily [PF04055.26]	Metabolism	Energy metabolism	YP_010772288.1	YP_010772288.1 MAG: 7-carboxy-7-deazaguanine synthase [Methanophagales virus GBV302]	False	0.306	82.0	3.194e-13
C06	Non-diarrheic	repressor LexA [EC:3.4.21.88]	LexA DNA binding domain [PF01726.21]	Genetic information processing	Replication and repair	YP_007010947.1	YP_007010947.1 UmuD-like protein [Deep-sea thermophilic phage D6E]	False	0.437	98.0	6.174e-19	MER1041315	S24	MER1041315 - family S24 unassigned peptidases () [S24.UPW]#S24#{peptidase unit: 92-201}~source R5AB59~	False	0.946	221.0	3.265e-48
C07	Non-diarrheic	repressor LexA [EC:3.4.21.88]	Peptidase S24-like [PF00717.28]	Genetic information processing	Replication and repair	YP_007010947.1	YP_007010947.1 UmuD-like protein [Deep-sea thermophilic phage D6E]	False	0.308	97.0	1.57e-21	MER0375736	S24	MER0375736 - repressor LexA (Eubacterium sp. 3_1_31) [S24.001]#S24#{peptidase unit: 107-197}~source ZP_09545495~	False	0.692	127.0	1.045e-28
C07	Non-diarrheic	repressor LexA [EC:3.4.21.88]	Peptidase S24-like [PF00717.28]; Helix-turn-helix [PF01381.27]	Genetic information processing	Replication and repair	YP_010083340.1	YP_010083340.1 transcriptional repressor [Staphylococcus phage LH1]	False	0.365	123.0	9.984e-28	MER1043723	S24	MER1043723 - family S24 unassigned peptidases (Megasphaera sp. NM10) [S24.UPW]#S24#{peptidase unit: 88-204}~source S7HQG8~	False	0.656	153.0	7.795e-38
C03	Non-diarrheic	repressor LexA [EC:3.4.21.88]		Genetic information processing	Replication and repair	YP_007010947.1	YP_007010947.1 UmuD-like protein [Deep-sea thermophilic phage D6E]	False	0.311	85.0	1.153e-14	MER0375257	S24	MER0375257 - repressor LexA (Ruminococcus torques) [S24.001]#S24#{peptidase unit: 79-189}~source CBL27505~	False	0.972	229.0	2.802e-64
H07	Non-ICU	repressor LexA [EC:3.4.21.88]	Peptidase S24-like [PF00717.28]	Genetic information processing	Replication and repair	YP_007010947.1	YP_007010947.1 UmuD-like protein [Deep-sea thermophilic phage D6E]	False	0.46	106.0	1.138e-22	MER1040940	S24	MER1040940 - family S24 unassigned peptidases (Clostridium sp. ATCC BAA-442) [S24.UPW]#S24#{peptidase unit: 38-147}~source U2C6D1~	False	0.714	160.0	2.488e-41
H07	Non-ICU	repressor LexA [EC:3.4.21.88]	Peptidase S24-like [PF00717.28]; Helix-turn-helix domain [PF12844.12]	Genetic information processing	Replication and repair	YP_008772027.1	YP_008772027.1 transcriptional repressor [Lactobacillus phage phiJB]	False	0.316	91.0	1.366e-16	MER0304623	S24	MER0304623 - repressor LexA (Flavonifractor plautii) [S24.001]#S24#{peptidase unit: 89-203}~source ZP_09382497~	False	0.463	94.0	1.452e-17
H05	Non-ICU	repressor LexA [EC:3.4.21.88]	Peptidase S24-like [PF00717.28]; LexA DNA binding domain [PF01726.21]	Genetic information processing	Replication and repair	YP_007010947.1	YP_007010947.1 UmuD-like protein [Deep-sea thermophilic phage D6E]	False	0.399	93.0	1.87e-20	MER1041609	S24	MER1041609 - family S24 unassigned peptidases () [S24.UPW]#S24#{peptidase unit: 86-192}~source R5IMA2~	False	0.97	221.0	2.112e-61
H05	Non-ICU	repressor LexA [EC:3.4.21.88]	Peptidase S24-like [PF00717.28]; LexA DNA binding domain [PF01726.21]	Genetic information processing	Replication and repair	YP_007010947.1	YP_007010947.1 UmuD-like protein [Deep-sea thermophilic phage D6E]	False	0.309	87.0	2.76e-18	MER1045419	S24	MER1045419 - family S24 unassigned peptidases (Faecalibacterium sp. CAG:74) [S24.UPW]#S24#{peptidase unit: 92-200}~source R7ID04~	False	0.974	226.0	5.683e-51
U06	ICU	repressor LexA [EC:3.4.21.88]	Peptidase S24-like [PF00717.28]; Helix-turn-helix [PF01381.27]; Helix-turn-helix domain [PF12844.12]	Genetic information processing	Replication and repair	YP_002455814.1	YP_002455814.1 transcriptional repressor [Lactobacillus phage Lv-1]	False	0.32	101.0	5.65e-08	MER1043882	S24	MER1043882 - family S24 unassigned peptidases (Anaerotruncus sp. CAG:390) [S24.UPW]#S24#{peptidase unit: 106-186}~source R7ESG2~	False	0.987	171.0	6.13e-32
C07	Non-diarrheic	S-adenosylmethionine synthetase [EC:2.5.1.6]	S-adenosylmethionine synthetase, C-terminal domain [PF02773.21]; S-adenosylmethionine synthetase, N-terminal domain [PF00438.25]; S-adenosylmethionine synthetase, central domain [PF02772.21]	Metabolism	Aminoacid metabolism	YP_009797038.1	YP_009797038.1 methionine adenosyltransferase [Faecalibacterium phage FP_Brigit]	False	0.446	336.0	2.407e-97
C08	Non-diarrheic	S-adenosylmethionine synthetase [EC:2.5.1.6]	S-adenosylmethionine synthetase, C-terminal domain [PF02773.21]; S-adenosylmethionine synthetase, central domain [PF02772.21]; S-adenosylmethionine synthetase, N-terminal domain [PF00438.25]	Metabolism	Aminoacid metabolism	YP_009797038.1	YP_009797038.1 methionine adenosyltransferase [Faecalibacterium phage FP_Brigit]	False	0.484	346.0	1.373e-101
C08	Non-diarrheic	S-adenosylmethionine synthetase [EC:2.5.1.6]	S-adenosylmethionine synthetase, C-terminal domain [PF02773.21]; S-adenosylmethionine synthetase, central domain [PF02772.21]; S-adenosylmethionine synthetase, N-terminal domain [PF00438.25]	Metabolism	Aminoacid metabolism	YP_009797038.1	YP_009797038.1 methionine adenosyltransferase [Faecalibacterium phage FP_Brigit]	False	0.562	415.0	4.183e-125
C08	Non-diarrheic	S-adenosylmethionine synthetase [EC:2.5.1.6]	S-adenosylmethionine synthetase, C-terminal domain [PF02773.21]; S-adenosylmethionine synthetase, central domain [PF02772.21]; S-adenosylmethionine synthetase, N-terminal domain [PF00438.25]	Metabolism	Aminoacid metabolism	YP_009797038.1	YP_009797038.1 methionine adenosyltransferase [Faecalibacterium phage FP_Brigit]	False	0.556	416.0	1.7e-128
C09	Non-diarrheic	S-adenosylmethionine synthetase [EC:2.5.1.6]	S-adenosylmethionine synthetase, C-terminal domain [PF02773.21]; S-adenosylmethionine synthetase, central domain [PF02772.21]; S-adenosylmethionine synthetase, N-terminal domain [PF00438.25]	Metabolism	Aminoacid metabolism	YP_009797038.1	YP_009797038.1 methionine adenosyltransferase [Faecalibacterium phage FP_Brigit]	False	0.41	270.0	1.121e-75
C10	Non-diarrheic	S-adenosylmethionine synthetase [EC:2.5.1.6]	S-adenosylmethionine synthetase, C-terminal domain [PF02773.21]; S-adenosylmethionine synthetase, central domain [PF02772.21]; S-adenosylmethionine synthetase, N-terminal domain [PF00438.25]	Metabolism	Aminoacid metabolism	YP_009797038.1	YP_009797038.1 methionine adenosyltransferase [Faecalibacterium phage FP_Brigit]	True	0.597	446.0	6.818e-136
C11	Non-diarrheic	S-adenosylmethionine synthetase [EC:2.5.1.6]	S-adenosylmethionine synthetase, C-terminal domain [PF02773.21]; S-adenosylmethionine synthetase, central domain [PF02772.21]	Metabolism	Aminoacid metabolism	YP_009797038.1	YP_009797038.1 methionine adenosyltransferase [Faecalibacterium phage FP_Brigit]	False	0.55	231.0	8.444e-53
C11	Non-diarrheic	S-adenosylmethionine synthetase [EC:2.5.1.6]	S-adenosylmethionine synthetase, C-terminal domain [PF02773.21]; S-adenosylmethionine synthetase, central domain [PF02772.21]; S-adenosylmethionine synthetase, N-terminal domain [PF00438.25]	Metabolism	Aminoacid metabolism	YP_009797038.1	YP_009797038.1 methionine adenosyltransferase [Faecalibacterium phage FP_Brigit]	True	0.511	371.0	5.853e-110
C11	Non-diarrheic	S-adenosylmethionine synthetase [EC:2.5.1.6]	S-adenosylmethionine synthetase, N-terminal domain [PF00438.25]; S-adenosylmethionine synthetase, central domain [PF02772.21]	Metabolism	Aminoacid metabolism	YP_009797038.1	YP_009797038.1 methionine adenosyltransferase [Faecalibacterium phage FP_Brigit]	False	0.566	190.0	3.134e-38
C01	Non-diarrheic	S-adenosylmethionine synthetase [EC:2.5.1.6]	S-adenosylmethionine synthetase, C-terminal domain [PF02773.21]; S-adenosylmethionine synthetase, central domain [PF02772.21]	Metabolism	Aminoacid metabolism	YP_009797038.1	YP_009797038.1 methionine adenosyltransferase [Faecalibacterium phage FP_Brigit]	False	0.666	407.0	3.963e-124
C13	Non-diarrheic	S-adenosylmethionine synthetase [EC:2.5.1.6]	S-adenosylmethionine synthetase, C-terminal domain [PF02773.21]	Metabolism	Aminoacid metabolism	YP_009797038.1	YP_009797038.1 methionine adenosyltransferase [Faecalibacterium phage FP_Brigit]	False	0.606	154.0	1.504e-39
C03	Non-diarrheic	S-adenosylmethionine synthetase [EC:2.5.1.6]	S-adenosylmethionine synthetase, C-terminal domain [PF02773.21]	Metabolism	Aminoacid metabolism	YP_009797038.1	YP_009797038.1 methionine adenosyltransferase [Faecalibacterium phage FP_Brigit]	False	0.643	205.0	1.651e-56
C03	Non-diarrheic	S-adenosylmethionine synthetase [EC:2.5.1.6]	S-adenosylmethionine synthetase, C-terminal domain [PF02773.21]; S-adenosylmethionine synthetase, central domain [PF02772.21]; S-adenosylmethionine synthetase, N-terminal domain [PF00438.25]	Metabolism	Aminoacid metabolism	YP_009797038.1	YP_009797038.1 methionine adenosyltransferase [Faecalibacterium phage FP_Brigit]	True	0.569	423.0	5.486e-128
C04	Non-diarrheic	S-adenosylmethionine synthetase [EC:2.5.1.6]	S-adenosylmethionine synthetase, C-terminal domain [PF02773.21]; S-adenosylmethionine synthetase, central domain [PF02772.21]; S-adenosylmethionine synthetase, N-terminal domain [PF00438.25]	Metabolism	Aminoacid metabolism	YP_009797038.1	YP_009797038.1 methionine adenosyltransferase [Faecalibacterium phage FP_Brigit]	True	0.567	427.0	2.58e-116
C05	Non-diarrheic	S-adenosylmethionine synthetase [EC:2.5.1.6]	S-adenosylmethionine synthetase, C-terminal domain [PF02773.21]; S-adenosylmethionine synthetase, central domain [PF02772.21]; S-adenosylmethionine synthetase, N-terminal domain [PF00438.25]	Metabolism	Aminoacid metabolism	YP_009797038.1	YP_009797038.1 methionine adenosyltransferase [Faecalibacterium phage FP_Brigit]	True	0.556	416.0	1.7e-128
H12	Non-ICU	S-adenosylmethionine synthetase [EC:2.5.1.6]	S-adenosylmethionine synthetase, central domain [PF02772.21]; S-adenosylmethionine synthetase, N-terminal domain [PF00438.25]	Metabolism	Aminoacid metabolism	YP_009797038.1	YP_009797038.1 methionine adenosyltransferase [Faecalibacterium phage FP_Brigit]	False	0.343	134.0	2.602e-31
H12	Non-ICU	S-adenosylmethionine synthetase [EC:2.5.1.6]	S-adenosylmethionine synthetase, C-terminal domain [PF02773.21]	Metabolism	Aminoacid metabolism	YP_009797038.1	YP_009797038.1 methionine adenosyltransferase [Faecalibacterium phage FP_Brigit]	False	0.522	158.0	2.33e-27
H02	Non-ICU	S-adenosylmethionine synthetase [EC:2.5.1.6]	S-adenosylmethionine synthetase, central domain [PF02772.21]; S-adenosylmethionine synthetase, N-terminal domain [PF00438.25]	Metabolism	Aminoacid metabolism	YP_009797038.1	YP_009797038.1 methionine adenosyltransferase [Faecalibacterium phage FP_Brigit]	False	0.496	171.0	1.343e-44
H02	Non-ICU	S-adenosylmethionine synthetase [EC:2.5.1.6]	S-adenosylmethionine synthetase, C-terminal domain [PF02773.21]; S-adenosylmethionine synthetase, central domain [PF02772.21]	Metabolism	Aminoacid metabolism	YP_009797038.1	YP_009797038.1 methionine adenosyltransferase [Faecalibacterium phage FP_Brigit]	False	0.56	184.0	4.896e-49
H06	Non-ICU	S-adenosylmethionine synthetase [EC:2.5.1.6]	S-adenosylmethionine synthetase, C-terminal domain [PF02773.21]; S-adenosylmethionine synthetase, central domain [PF02772.21]; S-adenosylmethionine synthetase, N-terminal domain [PF00438.25]	Metabolism	Aminoacid metabolism	YP_009797038.1	YP_009797038.1 methionine adenosyltransferase [Faecalibacterium phage FP_Brigit]	True	0.49	352.0	1.704e-103
H05	Non-ICU	S-adenosylmethionine synthetase [EC:2.5.1.6]	S-adenosylmethionine synthetase, N-terminal domain [PF00438.25]; S-adenosylmethionine synthetase, central domain [PF02772.21]	Metabolism	Aminoacid metabolism	YP_009797038.1	YP_009797038.1 methionine adenosyltransferase [Faecalibacterium phage FP_Brigit]	False	0.562	187.0	2.098e-50
H03	Non-ICU	S-adenosylmethionine synthetase [EC:2.5.1.6]	S-adenosylmethionine synthetase, N-terminal domain [PF00438.25]	Metabolism	Aminoacid metabolism	YP_009797038.1	YP_009797038.1 methionine adenosyltransferase [Faecalibacterium phage FP_Brigit]	False	0.481	93.0	1.048e-18
U06	ICU	S-adenosylmethionine synthetase [EC:2.5.1.6]	S-adenosylmethionine synthetase, C-terminal domain [PF02773.21]; S-adenosylmethionine synthetase, central domain [PF02772.21]; S-adenosylmethionine synthetase, N-terminal domain [PF00438.25]	Metabolism	Aminoacid metabolism	YP_009797038.1	YP_009797038.1 methionine adenosyltransferase [Faecalibacterium phage FP_Brigit]	False	0.452	315.0	1.218e-77
U08	ICU	serine O-acetyltransferase [EC:2.3.1.30]		Metabolism	Carbohydrate metabolism	YP_009914614.1	YP_009914614.1 serine O-acetyltransferase [Escherichia phage vB_EcoM-Ro157c2YLVW]	True	0.9	359.0	1.301e-109
C06	Non-diarrheic	serine protease AprX [EC:3.4.21.-]	Subtilase family [PF00082.27]	Genetic information processing	Folding, sorting and degradation	YP_009831997.1	YP_009831997.1 protease [Bacillus phage vB_BsuM-Goe3]	False	0.318	128.0	5.036e-28	MER0987662	S08A	MER0987662 - subfamily S8A unassigned peptidases (Clostridium sp. CAG:62) [S08.UPA]#S08A#{peptidase unit: 13-291}~source R7CAF2~	True	0.982	580.0	1.073e-183
C06	Non-diarrheic	serine-type D-Ala-D-Ala carboxypeptidase (penicillin-binding protein 5/6) [EC:3.4.16.4]	D-alanyl-D-alanine carboxypeptidase [PF00768.25]; Penicillin-binding protein 5, C-terminal domain [PF07943.18]	Cellular processes	Cell growth and death	YP_002274288.1	YP_002274288.1 peptidase [Stx2-converting phage 1717]	False	0.328	178.0	5.339e-44	MER1307904	S11	MER1307904 - family S11 unassigned peptidases () [S11.UPW]#S11#{peptidase unit: 27-377}~source OLA46122~	True	0.813	583.0	2.583e-183
C04	Non-diarrheic	serine-type D-Ala-D-Ala carboxypeptidase (penicillin-binding protein 5/6) [EC:3.4.16.4]	D-alanyl-D-alanine carboxypeptidase [PF00768.25]; Penicillin-binding protein 5, C-terminal domain [PF07943.18]	Cellular processes	Cell growth and death	YP_002274288.1	YP_002274288.1 peptidase [Stx2-converting phage 1717]	False	0.352	149.0	2.678e-34	MER1306367	S11	MER1306367 - family S11 unassigned peptidases () [S11.UPW]#S11#{peptidase unit: 24-336}~source OLA26865~	True	0.772	486.0	1.03e-152
H02	Non-ICU	sodium transport system ATP-binding protein [EC:7.2.2.4]	ABC transporter [PF00005.32]	Environmental information processing	Membrane transport	YP_009001498.1	YP_009001498.1 ABC transporter [Alphaentomopoxvirus acuprea]	False	0.31	112.0	2.816e-10
C12	Non-diarrheic	spermidine/putrescine transport system ATP-binding protein [EC:7.6.2.11]	ABC transporter [PF00005.32]	Environmental information processing	Membrane transport	YP_009015548.1	YP_009015548.1 ABC transporter [Bacillus phage G]	False	0.402	144.0	1.256e-32
H05	Non-ICU	spermidine/putrescine transport system ATP-binding protein [EC:7.6.2.11]	ABC transporter [PF00005.32]	Environmental information processing	Membrane transport	YP_009015548.1	YP_009015548.1 ABC transporter [Bacillus phage G]	False	0.382	136.0	1.034e-29
U02	ICU	spermidine/putrescine transport system ATP-binding protein [EC:7.6.2.11]	ABC transporter [PF00005.32]	Environmental information processing	Membrane transport	YP_009015548.1	YP_009015548.1 ABC transporter [Bacillus phage G]	False	0.407	147.0	7.079e-34
U02	ICU	stage V sporulation protein K	AAA lid domain [PF17866.6]; ATPase family associated with various cellular activities (AAA) [PF00004.34]; Holliday junction DNA helicase RuvB P-loop domain [PF05496.17]; Magnesium chelatase, subunit ChlI [PF01078.26]	Cellular processes	Cell growth and death	YP_009015888.1	YP_009015888.1 gp596 [Bacillus phage G]	False	0.386	183.0	3.578e-31
C01	Non-diarrheic	sulfate/thiosulfate transport system ATP-binding protein [EC:7.3.2.3]	ABC transporter [PF00005.32]; RecF/RecN/SMC N terminal domain [PF02463.24]	Environmental information processing	Membrane transport	YP_009015548.1	YP_009015548.1 ABC transporter [Bacillus phage G]	False	0.399	141.0	8.491e-32
C12	Non-diarrheic	transaldolase [EC:2.2.1.2]	Transaldolase/Fructose-6-phosphate aldolase [PF00923.24]	Metabolism	Carbohydrate metabolism	YP_007001914.1	YP_007001914.1 transaldolase [Synechococcus phage S-MbCM6]	False	0.479	192.0	4.798e-51
C13	Non-diarrheic	transaldolase [EC:2.2.1.2]	Transaldolase/Fructose-6-phosphate aldolase [PF00923.24]	Metabolism	Carbohydrate metabolism	YP_009779592.1	YP_009779592.1 transaldolase [Cyanophage S-RIM12 isolate W1_08_0910]	False	0.481	192.0	3.504e-51
C03	Non-diarrheic	transaldolase [EC:2.2.1.2]	Transaldolase/Fructose-6-phosphate aldolase [PF00923.24]	Metabolism	Carbohydrate metabolism	YP_007001914.1	YP_007001914.1 transaldolase [Synechococcus phage S-MbCM6]	False	0.479	192.0	4.798e-51
U09	ICU	transaldolase [EC:2.2.1.2]	Transaldolase/Fructose-6-phosphate aldolase [PF00923.24]	Metabolism	Carbohydrate metabolism	YP_007001914.1	YP_007001914.1 transaldolase [Synechococcus phage S-MbCM6]	False	0.486	196.0	2.07e-55
U06	ICU	transaldolase [EC:2.2.1.2]	Transaldolase/Fructose-6-phosphate aldolase [PF00923.24]	Metabolism	Carbohydrate metabolism	YP_007001914.1	YP_007001914.1 transaldolase [Synechococcus phage S-MbCM6]	False	0.479	192.0	4.798e-51
C10	Non-diarrheic	transketolase [EC:2.2.1.1]	Transketolase, thiamine diphosphate binding domain [PF00456.26]; 1-deoxy-D-xylulose-5-phosphate synthase [PF13292.11]; Dehydrogenase E1 component [PF00676.25]; XFP N-terminal domain [PF09364.15]	Metabolism	Carbohydrate metabolism	YP_010782486.1	YP_010782486.1 1-deoxy-D-xylulose-5-phosphate synthase [Tupanvirus soda lake]	False	0.353	143.0	1.378e-33
C10	Non-diarrheic	transketolase [EC:2.2.1.1]	Transketolase, thiamine diphosphate binding domain [PF00456.26]; 1-deoxy-D-xylulose-5-phosphate synthase [PF13292.11]; Dehydrogenase E1 component [PF00676.25]; XFP N-terminal domain [PF09364.15]	Metabolism	Carbohydrate metabolism	YP_010782486.1	YP_010782486.1 1-deoxy-D-xylulose-5-phosphate synthase [Tupanvirus soda lake]	False	0.333	144.0	1.165e-33
C10	Non-diarrheic	transketolase [EC:2.2.1.1]	Transketolase, thiamine diphosphate binding domain [PF00456.26]; Dehydrogenase E1 component [PF00676.25]; XFP N-terminal domain [PF09364.15]; 1-deoxy-D-xylulose-5-phosphate synthase [PF13292.11]	Metabolism	Carbohydrate metabolism	YP_010782486.1	YP_010782486.1 1-deoxy-D-xylulose-5-phosphate synthase [Tupanvirus soda lake]	False	0.302	112.0	9.524e-23
C11	Non-diarrheic	transketolase [EC:2.2.1.1]	Transketolase, thiamine diphosphate binding domain [PF00456.26]; 1-deoxy-D-xylulose-5-phosphate synthase [PF13292.11]; Dehydrogenase E1 component [PF00676.25]	Metabolism	Carbohydrate metabolism	YP_010782486.1	YP_010782486.1 1-deoxy-D-xylulose-5-phosphate synthase [Tupanvirus soda lake]	False	0.356	145.0	4.592e-34
C13	Non-diarrheic	transketolase [EC:2.2.1.1]	Transketolase, thiamine diphosphate binding domain [PF00456.26]; 1-deoxy-D-xylulose-5-phosphate synthase [PF13292.11]; Dehydrogenase E1 component [PF00676.25]; Thiamine pyrophosphate enzyme, C-terminal TPP binding domain [PF02775.26]	Metabolism	Carbohydrate metabolism	YP_010782486.1	YP_010782486.1 1-deoxy-D-xylulose-5-phosphate synthase [Tupanvirus soda lake]	False	0.35	139.0	3.525e-32
C13	Non-diarrheic	transketolase [EC:2.2.1.1]	Transketolase, thiamine diphosphate binding domain [PF00456.26]; Dehydrogenase E1 component [PF00676.25]; 1-deoxy-D-xylulose-5-phosphate synthase [PF13292.11]	Metabolism	Carbohydrate metabolism	YP_010782486.1	YP_010782486.1 1-deoxy-D-xylulose-5-phosphate synthase [Tupanvirus soda lake]	False	0.353	143.0	2.098e-33
C02	Non-diarrheic	transketolase [EC:2.2.1.1]	Transketolase, thiamine diphosphate binding domain [PF00456.26]; 1-deoxy-D-xylulose-5-phosphate synthase [PF13292.11]; Dehydrogenase E1 component [PF00676.25]; XFP N-terminal domain [PF09364.15]	Metabolism	Carbohydrate metabolism	YP_010782486.1	YP_010782486.1 1-deoxy-D-xylulose-5-phosphate synthase [Tupanvirus soda lake]	False	0.332	133.0	4.285e-30
C02	Non-diarrheic	transketolase [EC:2.2.1.1]	Transketolase, thiamine diphosphate binding domain [PF00456.26]; 1-deoxy-D-xylulose-5-phosphate synthase [PF13292.11]; Dehydrogenase E1 component [PF00676.25]; XFP N-terminal domain [PF09364.15]; Thiamine pyrophosphate enzyme, C-terminal TPP binding domain [PF02775.26]	Metabolism	Carbohydrate metabolism	YP_010782486.1	YP_010782486.1 1-deoxy-D-xylulose-5-phosphate synthase [Tupanvirus soda lake]	False	0.328	147.0	9.421e-35
C04	Non-diarrheic	transketolase [EC:2.2.1.1]	Transketolase, thiamine diphosphate binding domain [PF00456.26]; 1-deoxy-D-xylulose-5-phosphate synthase [PF13292.11]; Dehydrogenase E1 component [PF00676.25]; Thiamine pyrophosphate enzyme, C-terminal TPP binding domain [PF02775.26]	Metabolism	Carbohydrate metabolism	YP_010782486.1	YP_010782486.1 1-deoxy-D-xylulose-5-phosphate synthase [Tupanvirus soda lake]	False	0.336	140.0	2.752e-32
H07	Non-ICU	transposase	IstB-like ATP binding protein [PF01695.22]; P-loop containing dynein motor region [PF12775.12]; KaiC [PF06745.18]; ATPase family associated with various cellular activities (AAA) [PF00004.34]	Genetic information processing	Replication and repair	YP_008766949.1	YP_008766949.1 IS21-like element IS21 family helper ATPase IstB [Enterobacteria phage fiAA91-ss]	False	0.413	171.0	1.654e-43
C10	Non-diarrheic	trimeric autotransporter adhesin	S-layer homology domain [PF00395.25]; YadA-like membrane anchor domain [PF03895.20]; Mannosyl-glycoprotein endo-beta-N-acetylglucosaminidase [PF01832.25]	Environmental information processing	Membrane transport	YP_010670258.1	YP_010670258.1 porin [Synechococcus phage S-SRM01]	False	0.373	61.0	3.549e-05
C11	Non-diarrheic	two-component system, OmpR family, response regulator protein BraR/BceR	Transcriptional regulatory protein, C terminal [PF00486.33]; Response regulator receiver domain [PF00072.29]	Environmental information processing	Signal transduction	YP_009790918.1	YP_009790918.1 putative DNA-binding response regulator [Alteromonas phage vB_AspP-H4/4]	False	0.335	61.0	3.388e-06
C04	Non-diarrheic	UDPglucose 6-dehydrogenase [EC:1.1.1.22]	UDP-glucose/GDP-mannose dehydrogenase family, NAD binding domain [PF03721.19]; UDP-glucose/GDP-mannose dehydrogenase family, central domain [PF00984.24]; UDP-glucose/GDP-mannose dehydrogenase family, UDP binding domain [PF03720.20]	Metabolism	Energy metabolism	YP_001427052.1	YP_001427052.1 UDP-glucose dehydrogenase [Chlorovirus heliozoae]	True	0.488	372.0	6.434e-110
H06	Non-ICU	UDPglucose 6-dehydrogenase [EC:1.1.1.22]	UDP-glucose/GDP-mannose dehydrogenase family, NAD binding domain [PF03721.19]; UDP-glucose/GDP-mannose dehydrogenase family, central domain [PF00984.24]; UDP-glucose/GDP-mannose dehydrogenase family, UDP binding domain [PF03720.20]	Metabolism	Energy metabolism	YP_001427052.1	YP_001427052.1 UDP-glucose dehydrogenase [Chlorovirus heliozoae]	True	0.492	376.0	2.805e-98
H05	Non-ICU	UDPglucose 6-dehydrogenase [EC:1.1.1.22]	UDP-glucose/GDP-mannose dehydrogenase family, NAD binding domain [PF03721.19]; UDP-glucose/GDP-mannose dehydrogenase family, central domain [PF00984.24]; UDP-glucose/GDP-mannose dehydrogenase family, UDP binding domain [PF03720.20]	Metabolism	Energy metabolism	YP_001427052.1	YP_001427052.1 UDP-glucose dehydrogenase [Chlorovirus heliozoae]	True	0.493	373.0	3.567e-110
C11	Non-diarrheic	UTP--glucose-1-phosphate uridylyltransferase [EC:2.7.7.9]	Nucleotidyl transferase [PF00483.28]; MobA-like NTP transferase domain [PF12804.12]	Metabolism	Carbohydrate metabolism	YP_009302535.1	YP_009302535.1 UTP-glucose-1-phosphate uridylyltransferase [Bacillus phage SP-15]	False	0.404	194.0	2.057e-37
C08	Non-diarrheic	zinc D-Ala-D-Ala carboxypeptidase [EC:3.4.17.14]	Peptidase M15 [PF08291.16]; Bacterial protein of unknown function (DUF882) [PF05951.18]	Cellular processes	Cell growth and death	YP_009797523.1	YP_009797523.1 endolysin [Faecalibacterium phage FP_Toutatis]	False	0.526	133.0	1.016e-30	MER0503218	M15A	MER0503218 - subfamily M15A non-peptidase homologues (Faecalibacterium prausnitzii) [M15.UNA]#M15A#{peptidase unit: 40-135}~source YP_007837438~	False	0.49	87.0	9.823e-15
C10	Non-diarrheic	zinc D-Ala-D-Ala carboxypeptidase [EC:3.4.17.14]	Peptidase M15 [PF08291.16]; Bacterial protein of unknown function (DUF882) [PF05951.18]	Cellular processes	Cell growth and death	YP_009797086.1	YP_009797086.1 endolysin [Faecalibacterium phage FP_Brigit]	False	0.707	162.0	1.122e-42	MER1237313	M15A	MER1237313 - subfamily M15A unassigned peptidases () [M15.UPA]#M15A#{peptidase unit: 132-218}~source SCH61958~	False	0.489	68.0	6.775e-10
C12	Non-diarrheic	zinc D-Ala-D-Ala carboxypeptidase [EC:3.4.17.14]	Peptidase M15 [PF08291.16]; Bacterial protein of unknown function (DUF882) [PF05951.18]	Cellular processes	Cell growth and death	YP_002221548.1	YP_002221548.1 endolysin [Bacteroides phage B40-8]	False	0.472	104.0	4.344e-10	MER0163502	M15A	MER0163502 - subfamily M15A unassigned peptidases () [M15.UPA]#M15A#{peptidase unit: 2-131}~source YP_002221548~	False	0.472	104.0	7.513e-10
C01	Non-diarrheic	zinc D-Ala-D-Ala carboxypeptidase [EC:3.4.17.14]	Peptidase M15 [PF08291.16]; Bacterial protein of unknown function (DUF882) [PF05951.18]	Cellular processes	Cell growth and death	YP_010677297.1	YP_010677297.1 peptidase [Stenotrophomonas phage vB_SmaS_BUCT548]	False	0.426	100.0	6.515e-21	MER0255633	M15A	MER0255633 - subfamily M15A non-peptidase homologues (Collimonas fungivorans) [M15.UNA]#M15A#{peptidase unit: 3-130}~source YP_004754005~	False	0.437	103.0	1.24e-24
C01	Non-diarrheic	zinc D-Ala-D-Ala carboxypeptidase [EC:3.4.17.14]	Peptidase M15 [PF08291.16]; Bacterial protein of unknown function (DUF882) [PF05951.18]	Cellular processes	Cell growth and death	YP_009797805.1	YP_009797805.1 endolysin [Citrobacter phage vB_CroP_CrRp3]	False	0.436	87.0	1.269e-16	MER0279950	M15A	MER0279950 - subfamily M15A non-peptidase homologues (Desulfotomaculum nigrificans) [M15.UNA]#M15A#{peptidase unit: 37-125}~source EGB23624~	False	0.598	99.0	1.695e-20
C01	Non-diarrheic	zinc D-Ala-D-Ala carboxypeptidase [EC:3.4.17.14]	Peptidase M15 [PF08291.16]; Bacterial protein of unknown function (DUF882) [PF05951.18]	Cellular processes	Cell growth and death	YP_009797608.1	YP_009797608.1 endolysin [Faecalibacterium phage FP_oengus]	False	0.401	95.0	4.045e-19	MER0117913	M15A	MER0117913 - subfamily M15A unassigned peptidases (Alkaliphilus oremlandii) [M15.UPA]#M15A#{peptidase unit: 30-110}~source ABW18854~	False	0.501	81.0	4.322e-14
C01	Non-diarrheic	zinc D-Ala-D-Ala carboxypeptidase [EC:3.4.17.14]	Peptidase M15 [PF08291.16]; Bacterial protein of unknown function (DUF882) [PF05951.18]	Cellular processes	Cell growth and death	YP_009796115.1	YP_009796115.1 endolysin [Escherichia phage VEc3]	False	0.436	90.0	0.0001554	MER0233759	M15A	MER0233759 - subfamily M15A non-peptidase homologues (Veillonella atypica) [M15.UNA]#M15A#{peptidase unit: 65-149}~source EFL58014~	False	0.536	87.0	2.45e-19
C01	Non-diarrheic	zinc D-Ala-D-Ala carboxypeptidase [EC:3.4.17.14]	Peptidase M15 [PF08291.16]; Bacterial protein of unknown function (DUF882) [PF05951.18]	Cellular processes	Cell growth and death	YP_009797523.1	YP_009797523.1 endolysin [Faecalibacterium phage FP_Toutatis]	False	0.676	184.0	1.472e-49	MER0503193	M15A	MER0503193 - subfamily M15A non-peptidase homologues (Faecalibacterium prausnitzii) [M15.UNA]#M15A#{peptidase unit: 44-135}~source YP_007800044~	False	0.805	154.0	4.769e-27
C03	Non-diarrheic	zinc D-Ala-D-Ala carboxypeptidase [EC:3.4.17.14]	Peptidase M15 [PF08291.16]; Bacterial protein of unknown function (DUF882) [PF05951.18]	Cellular processes	Cell growth and death	YP_009797086.1	YP_009797086.1 endolysin [Faecalibacterium phage FP_Brigit]	False	0.765	189.0	4.036e-52	MER1237083	M15A	MER1237083 - subfamily M15A non-peptidase homologues (Desulfotomaculum alkaliphilum) [M15.UNA]#M15A#{peptidase unit: 105-190}~source WP_031517471~	False	0.516	74.0	1.121e-11
C04	Non-diarrheic	zinc D-Ala-D-Ala carboxypeptidase [EC:3.4.17.14]	Peptidase M15 [PF08291.16]; Bacterial protein of unknown function (DUF882) [PF05951.18]	Cellular processes	Cell growth and death	YP_010509729.1	YP_010509729.1 endolysin [uncultured phage cr105_1]	False	0.479	93.0	4.732e-19	MER0233695	M15A	MER0233695 - subfamily M15A unassigned peptidases (Bacteroides stercoris) [M15.UPA]#M15A#{peptidase unit: 2-132}~source EDS16181~	False	0.496	96.0	1.225e-19
C05	Non-diarrheic	zinc D-Ala-D-Ala carboxypeptidase [EC:3.4.17.14]	Peptidase M15 [PF08291.16]; Bacterial protein of unknown function (DUF882) [PF05951.18]	Cellular processes	Cell growth and death	YP_002221548.1	YP_002221548.1 endolysin [Bacteroides phage B40-8]	False	0.606	142.0	2.449e-35	MER0042063	M15A	MER0042063 - subfamily M15A non-peptidase homologues (Bacteroides fragilis) [M15.UNA]#M15A#{peptidase unit: 4-140}~source YP_099631-1~	False	0.563	148.0	2.71e-40
C05	Non-diarrheic	zinc D-Ala-D-Ala carboxypeptidase [EC:3.4.17.14]	Peptidase M15 [PF08291.16]; Bacterial protein of unknown function (DUF882) [PF05951.18]	Cellular processes	Cell growth and death	YP_009823283.1	YP_009823283.1 endolysin [Rheinheimera phage Barba21A]	False	0.536	120.0	6.274e-28	MER0228248	M15A	MER0228248 - subfamily M15A non-peptidase homologues (Sulfuricurvum kujiense) [M15.UNA]#M15A#{peptidase unit: 28-119}~source YP_004060209~	False	0.521	93.0	3.12e-05
H13	Non-ICU	zinc D-Ala-D-Ala carboxypeptidase [EC:3.4.17.14]	Peptidase M15 [PF08291.16]; Bacterial protein of unknown function (DUF882) [PF05951.18]	Cellular processes	Cell growth and death	YP_009797086.1	YP_009797086.1 endolysin [Faecalibacterium phage FP_Brigit]	False	0.772	257.0	7.511e-63	MER1237083	M15A	MER1237083 - subfamily M15A non-peptidase homologues (Desulfotomaculum alkaliphilum) [M15.UNA]#M15A#{peptidase unit: 105-190}~source WP_031517471~	False	0.439	75.0	1.446e-11
H05	Non-ICU	zinc D-Ala-D-Ala carboxypeptidase [EC:3.4.17.14]	Peptidase M15 [PF08291.16]; Bacterial protein of unknown function (DUF882) [PF05951.18]	Cellular processes	Cell growth and death	YP_002221548.1	YP_002221548.1 endolysin [Bacteroides phage B40-8]	False	0.467	103.0	1.117e-21	MER0163502	M15A	MER0163502 - subfamily M15A unassigned peptidases () [M15.UPA]#M15A#{peptidase unit: 2-131}~source YP_002221548~	False	0.467	103.0	1.931e-21
H05	Non-ICU	zinc D-Ala-D-Ala carboxypeptidase [EC:3.4.17.14]	Peptidase M15 [PF08291.16]; Bacterial protein of unknown function (DUF882) [PF05951.18]	Cellular processes	Cell growth and death	YP_009797523.1	YP_009797523.1 endolysin [Faecalibacterium phage FP_Toutatis]	False	0.476	118.0	4.357e-14	MER0089229	M15A	MER0089229 - subfamily M15A non-peptidase homologues (Desulfotomaculum reducens) [M15.UNA]#M15A#{peptidase unit: 32-122}~source YP_001111881~	False	0.489	82.0	1.616e-14
H05	Non-ICU	zinc D-Ala-D-Ala carboxypeptidase [EC:3.4.17.14]	Peptidase M15 [PF08291.16]; Bacterial protein of unknown function (DUF882) [PF05951.18]	Cellular processes	Cell growth and death	YP_009797608.1	YP_009797608.1 endolysin [Faecalibacterium phage FP_oengus]	False	0.46	115.0	4.147e-26	MER0503193	M15A	MER0503193 - subfamily M15A non-peptidase homologues (Faecalibacterium prausnitzii) [M15.UNA]#M15A#{peptidase unit: 44-135}~source YP_007800044~	False	0.472	81.0	3.155e-14
H03	Non-ICU	zinc D-Ala-D-Ala carboxypeptidase [EC:3.4.17.14]	Peptidase M15 [PF08291.16]; Bacterial protein of unknown function (DUF882) [PF05951.18]	Cellular processes	Cell growth and death	YP_003090199.1	YP_003090199.1 endolysin [Burkholderia phage KS9]	False	0.44	104.0	4.316e-10	MER0255633	M15A	MER0255633 - subfamily M15A non-peptidase homologues (Collimonas fungivorans) [M15.UNA]#M15A#{peptidase unit: 3-130}~source YP_004754005~	False	0.456	110.0	6.603e-24
H01	Non-ICU	zinc D-Ala-D-Ala carboxypeptidase [EC:3.4.17.14]	Peptidase M15 [PF08291.16]; Bacterial protein of unknown function (DUF882) [PF05951.18]	Cellular processes	Cell growth and death	YP_010509729.1	YP_010509729.1 endolysin [uncultured phage cr105_1]	False	0.613	145.0	1.792e-23	MER0279561	M15A	MER0279561 - subfamily M15A non-peptidase homologues (Bacteroides sp. 2_1_56FAA) [M15.UNA]#M15A#{peptidase unit: 2-131}~source EGN08182~	False	0.561	144.0	5.828e-36
H01	Non-ICU	zinc D-Ala-D-Ala carboxypeptidase [EC:3.4.17.14]	Peptidase M15 [PF08291.16]; Bacterial protein of unknown function (DUF882) [PF05951.18]	Cellular processes	Cell growth and death	YP_004934318.1	YP_004934318.1 endolysin [Yersinia phage phiR1-37]	False	0.319	63.0	2.292e-07	MER1237083	M15A	MER1237083 - subfamily M15A non-peptidase homologues (Desulfotomaculum alkaliphilum) [M15.UNA]#M15A#{peptidase unit: 105-190}~source WP_031517471~	False	0.475	72.0	6.394e-10
U06	ICU	zinc D-Ala-D-Ala carboxypeptidase [EC:3.4.17.14]	Peptidase M15 [PF08291.16]	Cellular processes	Cell growth and death	YP_010112963.1	YP_010112963.1 endolysin [uncultured phage cr114_1]	False	0.399	88.0	2.872e-16	MER0042064	M15A	MER0042064 - subfamily M15A non-peptidase homologues (Bacteroides fragilis) [M15.UNA]#M15A#{peptidase unit: 1-131}~source YP_099728-1~	False	0.411	96.0	9.427e-19
U04	ICU	zinc D-Ala-D-Ala carboxypeptidase [EC:3.4.17.14]	Peptidase M15 [PF08291.16]	Cellular processes	Cell growth and death	YP_009797427.1	YP_009797427.1 endolysin [Faecalibacterium phage FP_Taranis]	False	0.36	81.0	3.716e-14	MER0232163	M15A	MER0232163 - subfamily M15A non-peptidase homologues (Ruminococcus albus) [M15.UNA]#M15A#{peptidase unit: 218-305}~source YP_004104563~	False	0.462	78.0	7.888e-13
U02	ICU	zinc D-Ala-D-Ala carboxypeptidase [EC:3.4.17.14]	Peptidase M15 [PF08291.16]; Bacterial protein of unknown function (DUF882) [PF05951.18]	Cellular processes	Cell growth and death	YP_009797523.1	YP_009797523.1 endolysin [Faecalibacterium phage FP_Toutatis]	False	0.452	111.0	3.403e-21	MER1237269	M15A	MER1237269 - subfamily M15A non-peptidase homologues (Papillibacter cinnamivorans) [M15.UNA]#M15A#{peptidase unit: 44-136}~source WP_084235214~	False	0.534	96.0	4.665e-16
