# Supplementary material for: Metagenomic analysis of the human gut virome reveals functional signatures and viral stability across hospitalized and non-hospitalized diarrheal and non-diarrheal individuals
Source: Gut Pathog. 2026 Feb 22;18:17. doi: 10.1186/s13099-026-00811-x (PMC12927239; doi:10.1186/s13099-026-00811-x)
Supplement: Supplementary file 2 — Supplementary Material 2 [file 13099_2026_811_MOESM2_ESM.xlsx]

## Sheet: quast_summary_with_sample
Sample	Total length (>= 0 bp)	Total length (>= 1000 bp)	Total length (>= 5000 bp)	Total length (>= 10000 bp)	Total length (>= 25000 bp)	Total length (>= 50000 bp)	# contigs	Largest contig	Total length	GC (%)	N50	N90	auN	L50	L90	# N's per 100 kbp
C06	969874	969874	969874	969874	953670	565089	15	183687	969874	45.70	57380	42455	101011.4	4	12	0.00
C07	501928	501928	501928	482793	460888	167965	13	98438	501928	43.50	45107	35655	54781.0	4	9	0.00
C08	688478	688478	688478	680770	668789	469613	13	158721	688478	46.68	61195	36527	77359.2	4	10	0.00
C09	1495870	1495870	1491321	1471348	1471348	1027448	26	175381	1495870	42.29	77561	36123	87028.5	7	19	0.00
C10	773035	773035	773035	766306	729490	539788	14	135279	773035	45.81	80323	33655	79103.3	4	10	0.00
C11	724726	724726	724726	724726	724726	589654	9	166211	724726	42.51	84931	47979	97293.1	4	8	0.00
C12	753688	753688	753688	753688	753688	706093	7	279812	753688	41.49	132894	60282	160418.7	2	6	0.00
C13	754320	754320	754320	747632	747632	558187	13	170862	754320	47.17	60832	36731	83344.7	4	11	0.00
C14	403504	403504	403504	403504	390161	291027	7	156543	403504	45.08	80282	33674	92758.2	2	5	0.00
C01	1300643	1300643	1300643	1280041	1237676	722436	25	147867	1300643	47.44	57771	40054	82699.9	6	18	0.00
C02	810890	810890	810890	799266	783556	533134	14	204791	810890	43.76	97030	39325	100976.4	3	10	0.00
C03	417507	417507	417507	411365	386886	150259	10	90844	417507	48.17	42834	33267	52294.9	4	8	0.00
C04	629675	629675	629675	599136	555654	266459	19	79629	629675	47.35	49073	16003	49444.4	5	12	0.00
C05	728652	728652	728652	717216	717216	590819	11	152171	728652	43.33	96880	43460	94441.3	4	8	0.00
U10	1218482	1218482	1218482	1218482	1218482	970404	15	154840	1218482	40.12	97614	43106	98400.6	6	12	0.00
U09	1765242	1765242	1765242	1753421	1753421	1025863	32	274012	1765242	48.29	52876	36851	92985.4	10	26	0.00
U08	1239790	1239790	1239790	1239790	1223829	1177915	12	238930	1239790	40.43	107142	65771	136694.0	4	9	0.00
H13	632188	632188	632188	632188	614756	540778	8	240933	632188	46.20	95048	39184	133094.9	2	6	0.00
U07	595171	595171	595171	595171	595171	382832	7	309172	595171	55.29	309172	42025	185000.5	1	6	0.00
H12	109691	109691	105572	105572	86838	0	4	49443	109691	47.28	37395	18734	38389.0	2	3	0.00
U06	1094869	1094869	1094869	1081432	1081432	697324	22	99697	1094869	46.09	54752	35750	61062.5	8	18	0.00
U05	585834	585834	585834	585834	585834	306870	10	176446	585834	47.01	53199	39967	87282.8	3	9	0.00
U04	511901	511901	511901	496092	496092	323763	9	170977	511901	46.14	93606	39216	95865.0	2	7	0.00
H11	353250	353250	353250	353250	353250	157795	7	98769	353250	42.95	44005	33690	59465.4	3	6	0.00
H10	245095	245095	245095	245095	245095	160576	3	160576	245095	43.25	160576	38707	119878.5	1	3	0.00
H08	337468	337468	337468	328218	328218	286723	4	225242	337468	45.25	225242	41495	166893.7	1	3	0.00
U03	931845	931845	931845	931845	931845	597010	14	204794	931845	45.42	68464	39053	96438.8	4	12	0.00
H07	1358585	1358585	1358585	1358585	1347246	911932	19	351271	1358585	36.09	98996	36748	148574.2	4	15	0.00
H02	662577	662577	662577	650616	597206	360185	15	131764	662577	43.35	52790	34144	69838.5	4	10	0.00
H06	765608	765608	765608	760602	760602	451248	16	97263	765608	46.55	52344	35886	56113.4	6	13	0.00
U02	2620724	2620724	2620724	2614917	2614917	1826522	42	191323	2620724	42.06	72091	37940	85110.9	13	34	0.00
H05	1325422	1325422	1325422	1303657	1239595	1034544	25	155408	1325422	43.52	66609	36749	77822.3	7	17	0.00
H03	796697	796697	796697	796697	785392	629324	12	183050	796697	38.69	67218	37810	93765.8	4	10	0.00
U01	401313	401313	401313	395356	359690	359690	6	198184	401313	51.72	110500	19063	136460.3	2	4	0.00
H01	957063	957063	957063	957063	957063	593910	16	146872	957063	43.03	63777	36684	74903.0	5	14	0.00
