# Supplementary material for: Metagenomic analysis of the human gut virome reveals functional signatures and viral stability across hospitalized and non-hospitalized diarrheal and non-diarrheal individuals
Source: Gut Pathog. 2026 Feb 22;18:17. doi: 10.1186/s13099-026-00811-x (PMC12927239; doi:10.1186/s13099-026-00811-x)
Supplement: Supplementary file 5 — Supplementary Material 5 [file 13099_2026_811_MOESM5_ESM.xlsx]

## Sheet: Samples
Patient_ID	Group	Age	Sex	ID
PMetmed_01	ICU	39	Male	U01
Metmed_55	ICU	67	Female	U02
Metmed_50	ICU	81	Female	U03
Metmed_27	ICU	51	Female	U04
Metmed_26	ICU	82	Male	U05
Metmed_25	ICU	54	Male	U06
Metmed_22	ICU	42	Female	U07
Metmed_10	ICU	73	Female	U08
Metmed_09	ICU	21	Male	U09
Metmed_01	ICU	86	Male	U10
PMetmed_02	Non-ICU	84	Female	H01
Metmed_53	Non-ICU	73	Female	H02
Metmed_63	Non-ICU	58	Female	H03
Metmed_60	Non-ICU	24	Female	H04
Metmed_58	Non-ICU	27	Female	H05
Metmed_54	Non-ICU	73	Female	H06
Metmed_52	Non-ICU	26	Female	H07
Metmed_46	Non-ICU	67	Male	H08
Metmed_36	Non-ICU	72	Female	H09
Metmed_30	Non-ICU	86	Female	H10
Metmed_29	Non-ICU	60	Female	H11
Metmed_24	Non-ICU	23	Female	H12
Metmed_17	Non-ICU	28	Male	H13
G2	Non-diarrheic	34	Male	C01
G4	Non-diarrheic	25	Female	C02
G6	Non-diarrheic	26	Female	C03
G7	Non-diarrheic	24	Male	C04
G8	Non-diarrheic	43	Female	C05
G10	Non-diarrheic	24	Female	C06
G11	Non-diarrheic	36	Female	C07
G12	Non-diarrheic	32	Female	C08
G14	Non-diarrheic	26	Female	C09
G15	Non-diarrheic	32	Female	C10
G17	Non-diarrheic	24	Female	C11
G19	Non-diarrheic	24	Female	C12
G21	Non-diarrheic	27	Female	C13
G23	Non-diarrheic	25	Male	C14

## Sheet: hiddenSheet1
Tissue_for_DNA_extraction
Tissue_for_RNA_extraction
DNA
RNA

## Sheet: hiddenSheet7
Yes
No
